# Supplementary material for: SARS-CoV-2 causes chronic lung inflammation and impaired respiratory capacity in aged Roborovski dwarf hamsters
Source: J Virol. 2025 Aug 11;99(9):e00755-25. doi: 10.1128/jvi.00755-25 (PMC12456015; doi:10.1128/jvi.00755-25)
Supplement: Data Set S1 — All numerical raw data of the study. [file jvi.00755-25-s0001.xlsx]

## Sheet: Fig. 1
d)
	Penh (male dwarf hamsters 2-6 months old)												Penh (female dwarf hamsters 2-6 months old)												Penh (male dwarf hamsters 7-11 months old)												Penh (Female dwarf hamsters 7-11 months old)												Penh (male dwarf hamsters 12-16 months old)
Time of WBP recording (min)	YM1	YM2	YM3	YM4	YM5	YM6	YM7	YM8	YM9	YM10		Time of WBP recording (min)	YF1	YF2	YF3	YF4	YF5	YF6	YF7	YF8	YF9	YF10		Time of WBP recording (min)	AM1	AM2	AM3	AM4	AM5	AM6	AM7	AM8	AM9	AM10		Time of WBP recording (min)	AF1	AF2	AF3	AF4	AF5	AF6	AF7	AF8	AF9	AF10		Time of WBP recording (min)	OM1
0-5	0.304	0.24	0.344	0.346	0.326	0.296	0.33	0.218	0.324	0.394		0-5	0.366	0.284	0.406	0.338	0.476	0.425	0.324	0.342	0.288	0.202		0-5	0.186	0.224	0.21	0.186	0.274	0.408	0.574	0.358	0.322	0.342		0-5	0.344	0.268	0.286	0.28	0.364	0.302	0.514	0.314	0.25	0.296		0-5	0.262
0-10	0.331	0.336	0.333	0.356	0.326	0.278	0.382	0.26	0.304	0.408		0-10	0.348	0.309	0.369	0.304	0.482	0.435556	0.385	0.371	0.385	0.232		0-10	0.202	0.255	0.241	0.52	0.243	0.534	0.521	0.346	0.43	0.547		0-10	0.397	0.287	0.339	0.277	0.455	0.28	0.582	0.358	0.278	0.407		0-10	0.273
0-15	0.383333	0.381333	0.337143	0.370667	0.325	0.284667	0.423333	0.300667	0.333333	0.393333		0-15	0.343333	0.337333	0.462	0.396	0.498	0.392143	0.413333	0.407333	0.474	0.310667		0-15	0.222	0.282667	0.229333	0.628	0.274667	0.577333	0.502	0.365333	0.465333	0.666667		0-15	0.414	0.346667	0.343333	0.324	0.484	0.315333	0.632667	0.374	0.278667	0.432		0-15	0.3
0-20	0.372	0.37	0.383158	0.4045	0.317895	0.334	0.4415	0.3415	0.326	0.392		0-20	0.3805	0.359	0.5025	0.4685	0.515	0.373158	0.4125	0.459	0.502	0.346		0-20	0.2335	0.2855	0.229	0.6035	0.3225	0.5555	0.5085	0.4435	0.472	0.721		0-20	0.4135	0.348	0.3565	0.3815	0.507	0.3505	0.6295	0.356	0.2735	0.4775		0-20	0.3195
0-25	0.3828	0.372	0.413333	0.4396	0.335833	0.366	0.4376	0.3828	0.3532	0.3756		0-25	0.4864	0.4024	0.5204	0.5048	0.5168	0.36375	0.4068	0.4932	0.4828	0.38		0-25	0.2456	0.298	0.2592	0.568	0.3548	0.5828	0.5292	0.488	0.4784	0.738		0-25	0.4168	0.3544	0.3868	0.398	0.5004	0.352	0.6056	0.3544	0.2832	0.4776		0-25	0.3336
0-30	0.393	0.371333	0.438966	0.445667	0.335	0.383667	0.429	0.384	0.361	0.368333		0-30	0.546333	0.406333	0.531	0.529333	0.544333	0.355517	0.394667	0.494333	0.470667	0.409333		0-30	0.254667	0.300333	0.270333	0.547667	0.364333	0.579	0.497	0.500333	0.472667	0.683333		0-30	0.408333	0.381667	0.409	0.379333	0.491	0.371667	0.581	0.402667	0.289333	0.458667		0-30	0.340333
0-35	0.398857	0.377429	0.456471	0.460286	0.330303	0.394	0.411714	0.400286	0.359429	0.362		0-35	0.584	0.415143	0.514	0.528571	0.560857	0.441471	0.409429	0.502857	0.456286	0.435143		0-35	0.258286	0.301714	0.274	0.534	0.363143	0.561429	0.462286	0.514286	0.457714	0.669429		0-35	0.398	0.378857	0.419143	0.366286	0.485429	0.379143	0.567143	0.443429	0.292571	0.434286		0-35	0.345714
0-40	0.41725	0.3745	0.47	0.48175	0.332432	0.3955	0.403	0.39025	0.35725	0.401		0-40	0.591	0.439	0.502	0.53625	0.56375	0.532821	0.39575	0.517	0.44075	0.415		0-40	0.25825	0.2955	0.2735	0.5	0.35325	0.555	0.46875	0.51575	0.4435	0.6685		0-40	0.39225	0.37925	0.4195	0.36375	0.4725	0.36925	0.55325	0.46525	0.321	0.4125		0-40	0.34875
0-45	0.422444	0.381111	0.481591	0.48	0.352143	0.406	0.394667	0.391556	0.378	0.440889		0-45	0.573111	0.442444	0.501333	0.535556	0.555333	0.569318	0.386	0.514	0.437556	0.402444		0-45	0.254222	0.285111	0.268444	0.484444	0.350444	0.531556	0.474444	0.486	0.431111	0.666222		0-45	0.398222	0.378222	0.412889	0.379556	0.479333	0.359333	0.547111	0.469111	0.322222	0.420222		0-45	0.357111
0-50	0.432	0.3864	0.491633	0.48	0.377872	0.4212	0.3884	0.4052	0.3862	0.4714		0-50	0.544	0.452	0.5112	0.5428	0.5358	0.588163	0.381	0.508	0.4466	0.4064		0-50	0.2608	0.2904	0.265	0.4808	0.3512	0.5254	0.4894	0.4592	0.4236	0.6596		0-50	0.3982	0.388	0.4084	0.3848	0.4858	0.3482	0.5378	0.4718	0.3236	0.4136		0-50	0.363
0-55	0.440727	0.392545	0.476296	0.488182	0.383269	0.431273	0.383636	0.416	0.397091	0.482909		0-55	0.567091	0.46	0.517091	0.548	0.546909	0.595741	0.393636	0.520364	0.446182	0.433636		0-55	0.261818	0.297455	0.27	0.478545	0.353455	0.510727	0.501455	0.445091	0.414364	0.652364		0-55	0.398	0.393636	0.400364	0.387636	0.491273	0.345818	0.527091	0.473818	0.325455	0.435455		0-55	0.370909
0-60	0.449831	0.397966	0.473276	0.49339	0.4125	0.439322	0.382712	0.415593	0.406949	0.49678		0-60	0.572373	0.465424	0.523051	0.539492	0.551186	0.593103	0.403729	0.517627	0.447966	0.44661		0-60	0.272881	0.301017	0.268475	0.475085	0.344068	0.508983	0.504915	0.434237	0.417966	0.640339		0-60	0.397119	0.404407	0.397458	0.387966	0.495424	0.347119	0.521525	0.481017	0.327797	0.457627		0-60	0.37678
e)
	Penh (all dwarf hamsters ages/sexes combined)
Time of WBP recording (min)	YM1	YM2	YM3	YM4	YM5	YM6	YM7	YM8	YM9	YM10	YF1	YF2	YF3	YF4	YF5	YF6	YF7	YF8	YF9	YF10	AM1	AM2	AM3	AM4	AM5	AM6	AM7	AM8	AM9	AM10	AF1	AF2	AF3	AF4	AF5	AF6	AF7	AF8	AF9	AF10	OM1	OM2	OM3	OM4	OM5	OM6	OM7	OM8	OM9
0-5	0.304	0.24	0.344	0.346	0.326	0.296	0.33	0.218	0.324	0.394	0.366	0.284	0.406	0.338	0.476	0.425	0.324	0.342	0.288	0.202	0.186	0.224	0.21	0.186	0.274	0.408	0.574	0.358	0.322	0.342	0.344	0.268	0.286	0.28	0.364	0.302	0.514	0.314	0.25	0.296	0.262	0.194	0.352	0.298	0.47	0.324	0.334	0.362	0.29
0-10	0.331	0.336	0.333	0.356	0.326	0.278	0.382	0.26	0.304	0.408	0.348	0.309	0.369	0.304	0.482	0.435556	0.385	0.371	0.385	0.232	0.202	0.255	0.241	0.52	0.243	0.534	0.521	0.346	0.43	0.547	0.397	0.287	0.339	0.277	0.455	0.28	0.582	0.358	0.278	0.407	0.273	0.226	0.371	0.268	0.447	0.422	0.371	0.541	0.349
0-15	0.383333	0.381333	0.337143	0.370667	0.325	0.284667	0.423333	0.300667	0.333333	0.393333	0.343333	0.337333	0.462	0.396	0.498	0.392143	0.413333	0.407333	0.474	0.310667	0.222	0.282667	0.229333	0.628	0.274667	0.577333	0.502	0.365333	0.465333	0.666667	0.414	0.346667	0.343333	0.324	0.484	0.315333	0.632667	0.374	0.278667	0.432	0.3	0.242667	0.382	0.272667	0.388667	0.521333	0.413333	0.583333	0.348
0-20	0.372	0.37	0.383158	0.4045	0.317895	0.334	0.4415	0.3415	0.326	0.392	0.3805	0.359	0.5025	0.4685	0.515	0.373158	0.4125	0.459	0.502	0.346	0.2335	0.2855	0.229	0.6035	0.3225	0.5555	0.5085	0.4435	0.472	0.721	0.4135	0.348	0.3565	0.3815	0.507	0.3505	0.6295	0.356	0.2735	0.4775	0.3195	0.267	0.389	0.3185	0.376	0.528	0.439	0.5725	0.346
0-25	0.3828	0.372	0.413333	0.4396	0.335833	0.366	0.4376	0.3828	0.3532	0.3756	0.4864	0.4024	0.5204	0.5048	0.5168	0.36375	0.4068	0.4932	0.4828	0.38	0.2456	0.298	0.2592	0.568	0.3548	0.5828	0.5292	0.488	0.4784	0.738	0.4168	0.3544	0.3868	0.398	0.5004	0.352	0.6056	0.3544	0.2832	0.4776	0.3336	0.28	0.3904	0.3376	0.3552	0.5028	0.4388	0.5452	0.3464
0-30	0.393	0.371333	0.438966	0.445667	0.335	0.383667	0.429	0.384	0.361	0.368333	0.546333	0.406333	0.531	0.529333	0.544333	0.355517	0.394667	0.494333	0.470667	0.409333	0.254667	0.300333	0.270333	0.547667	0.364333	0.579	0.497	0.500333	0.472667	0.683333	0.408333	0.381667	0.409	0.379333	0.491	0.371667	0.581	0.402667	0.289333	0.458667	0.340333	0.282667	0.393333	0.343667	0.336	0.494667	0.44	0.525	0.344667
0-35	0.398857	0.377429	0.456471	0.460286	0.330303	0.394	0.411714	0.400286	0.359429	0.362	0.584	0.415143	0.514	0.528571	0.560857	0.441471	0.409429	0.502857	0.456286	0.435143	0.258286	0.301714	0.274	0.534	0.363143	0.561429	0.462286	0.514286	0.457714	0.669429	0.398	0.378857	0.419143	0.366286	0.485429	0.379143	0.567143	0.443429	0.292571	0.434286	0.345714	0.283143	0.394857	0.346	0.332857	0.517429	0.440857	0.522571	0.345714
0-40	0.41725	0.3745	0.47	0.48175	0.332432	0.3955	0.403	0.39025	0.35725	0.401	0.591	0.439	0.502	0.53625	0.56375	0.532821	0.39575	0.517	0.44075	0.415	0.25825	0.2955	0.2735	0.5	0.35325	0.555	0.46875	0.51575	0.4435	0.6685	0.39225	0.37925	0.4195	0.36375	0.4725	0.36925	0.55325	0.46525	0.321	0.4125	0.34875	0.28375	0.3905	0.35275	0.334	0.53675	0.43725	0.513	0.33725
0-45	0.422444	0.381111	0.481591	0.48	0.352143	0.406	0.394667	0.391556	0.378	0.440889	0.573111	0.442444	0.501333	0.535556	0.555333	0.569318	0.386	0.514	0.437556	0.402444	0.254222	0.285111	0.268444	0.484444	0.350444	0.531556	0.474444	0.486	0.431111	0.666222	0.398222	0.378222	0.412889	0.379556	0.479333	0.359333	0.547111	0.469111	0.322222	0.420222	0.357111	0.292889	0.386	0.347111	0.334444	0.539111	0.433778	0.504444	0.333556
0-50	0.432	0.3864	0.491633	0.48	0.377872	0.4212	0.3884	0.4052	0.3862	0.4714	0.544	0.452	0.5112	0.5428	0.5358	0.588163	0.381	0.508	0.4466	0.4064	0.2608	0.2904	0.265	0.4808	0.3512	0.5254	0.4894	0.4592	0.4236	0.6596	0.3982	0.388	0.4084	0.3848	0.4858	0.3482	0.5378	0.4718	0.3236	0.4136	0.363	0.293	0.3846	0.3484	0.338	0.5396	0.4234	0.5018	0.3282
0-55	0.440727	0.392545	0.476296	0.488182	0.383269	0.431273	0.383636	0.416	0.397091	0.482909	0.567091	0.46	0.517091	0.548	0.546909	0.595741	0.393636	0.520364	0.446182	0.433636	0.261818	0.297455	0.27	0.478545	0.353455	0.510727	0.501455	0.445091	0.414364	0.652364	0.398	0.393636	0.400364	0.387636	0.491273	0.345818	0.527091	0.473818	0.325455	0.435455	0.370909	0.283636	0.386545	0.348182	0.342	0.551455	0.408727	0.495818	0.332364
0-60	0.449831	0.397966	0.473276	0.49339	0.4125	0.439322	0.382712	0.415593	0.406949	0.49678	0.572373	0.465424	0.523051	0.539492	0.551186	0.593103	0.403729	0.517627	0.447966	0.44661	0.272881	0.301017	0.268475	0.475085	0.344068	0.508983	0.504915	0.434237	0.417966	0.640339	0.397119	0.404407	0.397458	0.387966	0.495424	0.347119	0.521525	0.481017	0.327797	0.457627	0.37678	0.285254	0.379831	0.352542	0.338475	0.548814	0.402034	0.493051	0.343559
f)
	Universal time of accepted WBP events [%] (combined all dwarf hamsters ages/sexes)
Time (min) of accepted WBP events[%]	YM1	YM2	YM3	YM4	YM5	YF1	YF2	YF3	YF4	YF5	AM1	AM2	AM3	AM4	AM5	AF1	AF2	AF3	AF4	AF5	OM1	OM2	OM3	OM4	OM5	OF1	OF2	OF3	OF4	OF5
0-5	22.5007	28.0473	30.022	29.885	20.0933	19.4573	50.622	27.8807	19.122	32.8773	48.862	55.7293	19.9347	23.7303	28.8937	39.6027	37.074	42.797	25.1963	45.7087	50.3123	64.9677	54.593	21.3867	50.1247	54.236	19.2973	24.342	18.7647	60.241
0-10	31.4303	29.757	27.0717	43.5742	20.4053	19.4325	53.4185	39.4102	24.1385	39.2367	56.0463	66.3567	34.7933	40.2045	45.8353	42.3832	41.3532	46.4707	34.0507	55.7973	46.2318	66.4318	59.2168	28.3928	52.3158	52.8498	21.5007	31.5895	32.3808	59.3575
0-15	39.8643	29.7899	27.2989	46.9187	20.192	19.4339	58.0597	48.7636	36.2834	40.001	57.3976	65.0167	39.0412	45.5362	55.146	46.2734	49.0521	38.683	42.5073	58.7709	53.5953	70.7848	59.4799	31.0857	49.002	51.525	21.2571	28.1437	34.4732	61.5148
0-20	35.8951	27.9779	32.7814	47.7508	20.3053	23.8822	56.7657	52.19	42.091	43.2617	58.6586	64.6761	41.918	47.6838	59.3616	48.476	46.3179	39.6472	46.2711	58.5509	55.4408	73.7216	58.8888	39.2874	45.5229	46.8725	21.109	32.4714	30.9773	63.5142
0-25	41.5183	31.3733	35.3224	48.5083	20.6882	33.7371	58.5196	53.4775	45.5844	42.4338	58.0747	63.4763	44.1267	48.1143	62.305	48.4631	47.3793	41.0205	48.2967	58.8921	56.5515	73.2071	56.2737	43.6737	41.9299	47.1092	27.6653	38.7883	29.1203	62.0344
0-30	44.3272	32.6592	36.7752	48.9657	21.0954	40.2416	59.3873	53.7766	48.5263	45.8626	57.7552	59.8541	45.4764	47.9903	59.9522	46.9989	49.9253	41.8418	44.3391	57.4745	57.9777	71.0081	53.8032	46.3299	38.843	43.2318	32.0546	44.8439	27.7526	57.1936
0-35	45.3629	31.8182	38.2219	48.6353	21.7572	46.4607	60.5242	52.4056	48.9196	47.7531	57.515	54.5071	46.4766	46.1907	61.7135	45.7314	49.5861	41.8202	42.2534	56.4643	58.4062	68.6126	53.0999	47.695	37.6054	39.6187	36.3528	48.3223	32.0939	51.5902
0-40	45.9517	31.4561	39.0432	48.6811	22.9423	49.6803	59.1391	51.8895	49.6377	48.5577	56.6875	55.9507	47.2206	43.7667	64.1534	44.7346	47.5933	41.5035	45.4736	55.3771	59.0758	64.879	53.8266	49.5191	36.2372	38.4303	41.1066	49.9191	37.0569	48.6972
0-45	46.8553	31.9075	39.4809	48.5085	26.6854	49.7129	60.0842	52.2146	50.0206	47.9436	53.7554	57.9805	45.2062	42.4339	65.5269	42.6962	47.3743	41.0153	47.6851	55.5906	59.5773	59.8956	53.7768	48.5519	38.1651	40.9991	44.3522	46.5172	41.2727	50.5972
0-50	47.2466	32.2963	39.7046	48.6002	29.5817	46.8487	60.279	52.8504	50.9279	45.3135	51.3884	59.4944	43.7262	41.0728	65.0809	41.0506	48.3967	40.9843	49.126	56.0535	59.8847	57.7234	54.2166	49.4589	39.1044	42.2017	45.7934	43.9847	43.5363	54.5599
0-55	47.5505	32.3086	38.7013	48.9508	29.4358	48.2984	59.9431	52.95	55.817	46.3382	49.7178	60.0615	41.7938	40.3685	65.4069	42.6929	48.7939	40.364	50.0926	56.318	60.2286	58.0853	54.0726	49.6091	39.2011	41.8767	46.3246	42.015	44.8997	54.4024
0-60	47.7777	32.381	39.1757	49.3667	31.7299	47.7681	60.8694	52.5527	54.4849	47.4382	50.7808	60.3869	40.2561	41.2893	65.1775	43.9261	49.7574	38.833	48.955	56.3627	58.3858	57.6411	51.2999	48.5861	37.2311	40.3209	46.2014	41.6157	46.825	55.0872
[truncated: 20 more columns]

## Sheet: Fig.2
b)
DPI	BA2.75.2				BA4				Delta				Mock
0	100	100	100	100	100	100	100	100	100	100	100	100	100	100	100	100
1	97.3101	99.8826	97.3136	96.0697	98.4929	90.2212	92.2796	94.0329	96.0633	93.0854	95.7951	92.0479	97.9329	93.8136	102.346	97.7539
2	98.7869	100.274	99.5614	97.7669	97.9167	91.7699	90.772	92.1811	96.3801	96.2327	97.97	91.7211	99.5407	93.4322	103.284	95.3205
3	96.519	98.0431		98.0348	98.6702	93.6726	91.8684	85.4733	88.733	91.6547	88.6419	86.1111	101.194	94.2797	98.2799	92.934
4	93.9873	101.957		98.6601	103.103	95.3097	92.1425	80.0823		86.886	84.5819	81.3725	101.516	93.9831	94.4879	93.4956
5	93.2489	106.928		88.611	103.236	97.6991	92.9648			85.1693		81.1547	101.332	95.8051	90.1486	84.6046
6	93.9346	105.401		97.5435	101.33	96.8584	95.3403			85.8846			103.996	97.6271	86.4347	93.7763
7	97.3101	105.479		99.6427	101.729	99.469	96.5738			83.9294			105.42	93.7288	87.8812	92.3257
8	97.2046	107.71		98.8388	103.014	98.9823	96.3454			86.1707			106.661	94.7458	87.1775	93.7295
9	98.8397	107.906		100.223	105.275	102.124	96.0256			90.6056			107.12	95.8898	86.552	98.3154
10	97.3629	110.333		100.134	104.167	102.478	94.9749			91.7978			107.717	91.9915	88.233	95.6481
11	98.5232	108.18		100.581	105.895	102.876	95.386			92.7039			108.406	92.0763	87.6466	95.7417
12	98.4177	112.603		99.7767	106.206	105.752	96.9849			95.422			107.717	92.5847	87.3339	94.993
13	99.0506	111.429		101.608	103.901	102.743	95.5688			94.2775			107.395	95.8051	88.5066	94.2911
14	99.6835	114.755		98.6155	108.289	107.345	97.122			95.279			109.095	93.9407	88.8194	95.4141
c)
DPI	BA2.75.2				BA4				Delta				Mock
0	37.1	37.6	37.5	37.3	37.8	38.1	37.8	38.3	37.2	37.9	37.6	37.7	37.6	37.5	37.8	37.7
1	37.4	37.5	37.6	37.1	37.1	37.5	37.4	37.9	37.1	37.7	37.1	37.6	37.4	37.7	38	38.2
2	36.4	37.4	37.7	37.9	37.2	37.4	37.8	38	37.5	38.2	37.4	38.1	38.2	37.6	38.2	38.2
3	37.1	37.3		36.3	36.9	37	37.5	36.7	34.5	36.9	33.3	35.6	37.7	37.4	37.4	37.3
4	37.4	36.9		36.9	37.2	37.8	37.3	36		37.6	31.5	35.8	37.1	36.9	36.9	36.8
5	36.9	37.5		35.8	36.8	36.7	37.4			37.2		36.7	37.1	37.9	37.2	37.9
6	37.2	37.3		36.4	36.4	37.1	37.7			36.9			37.4	37.1	38.2	37.2
7	36.8	37.8		37	37.4	37	37			36.8			37.7	36.9	37.4	37.1
8	37	37.2		37	36.8	36.6	37.3			36.9			37	37.1	37.6	37.1
9	36.9	36.9		37	37.1	37.2	37.6			37.2			37.3	37.4	37.2	37.2
10	37.2	37.2		37.4	38.2	37.8	37.2			37.7			37.2	37	37.3	37.1
11	37.6	37.3		36.6	37.3	37.5	37.6			38.4			37.2	37.2	37.5	37.4
12	37.6	37.9		37.1	37.1	37.2	36.9			37.7			37.4	37.8	37.7	37.4
13	37.8	37.4		37.3	36.8	37	37.1			37.5			37.7	37.7	37.4	37.5
14	37.9	38		37	37.1	37.4	36.7			37.8			37.8	37.3	37.4	37.5
d)
DPI	BA2.75.2	BA4	Delta	Mock
3	1		1
4		1	1
5
6			1
14	0	0	0	0
14	0	0		0
14	0	0		0
14				0
e)
	3 DPI
	BA.4	BA.2.75.2	Delta
	1080000	2010000	3980000
	226000	4290000	5430000
	606000	4200000	2330000
f)
	Resting Penh
DPI	BA.2.75.2				BA.4				Delta				Mock
-2	0.58322	0.530678	0.422203	0.350847	0.368983	0.488814	0.357288	0.444068	0.431186	0.510678	0.575932	0.604237
-1	0.464915	0.434237	0.396441	0.352712	0.320339	0.407966	0.384915	0.414915	0.357288	0.458305	0.645593	0.527966
1	0.336102	0.330339	0.268644	0.288814	0.305424	0.535932	0.405085	0.42322	0.489322	0.462203	0.639153	0.576271	0.314407	0.460345	0.313898	0.386102
2	0.40678	0.369492	0.356271	0.328814	0.269492	0.359661	0.317288	0.342712	0.464915	0.318644	0.698475	0.612034	0.275254	0.449661	0.362542	0.381186
3	0.557797	0.372881		0.390508	0.344576	0.492542	0.351525	0.816271	1.48288	0.701525	2.91407	1.46068	0.355932	0.492881	0.371864	0.530169
4	0.975085	0.375254		0.33661	0.297586	0.420339	0.328475	1.19712		0.834407	2.08119	1.46203	0.390678	0.521525	0.411525	0.578814
5	0.498305	0.326271		0.454746	0.280508	0.347119	0.309661			0.794237		1.50661	0.395085	0.513898	0.453559	0.487458
6	0.455593	0.37322		0.432034	0.304915	0.330678	0.332712			0.817458		1.46789	0.362712	0.484068	0.444068	0.493898
7	0.395593	0.39661		0.324746	0.297119	0.323559	0.413051			0.689153			0.345254	0.534407	0.436102	0.449661
8	0.354576	0.337627		0.415763	0.313898	0.483898	0.483729			0.531864			0.387966	0.571186	0.508305	0.513559
14	0.434915	0.36322		0.467119	0.329492	0.474068	0.374576			0.336441			0.378983	0.537288	0.517966	0.582881

## Sheet: Fig.3
b)
	Roborovski dwarf hamster
Methacholine dose (mg/ml)	Males (2-6 months)	Females (2-6 months)	Males (7-11 months)	Females (7-11 months)	Males (12-16 months)	Females (12-16 months)
40			1		1	1
40			0		0	0
40			0		0	0
40			0		0	0
80	1	1		1
80	0	0		1
80	0	0		0
80	0	0		0

## Sheet: Fig.4
b)
DPI	Young dwarf hamsters (4-6 m old)						Aged dwarf hamsters (13-15 m old) with WBP												Aged dwarf hamsters (13-15 m old) without WBP
-1	100	100	100	100	100	100	100	100	100	100	100	100	100	100	100	100	100	100	100	100	100	100	100	100	100	100	100	100
1	99.0741	98.1735	97.561	101.767	94.5	95.7547	97.9167	97.9239	98.7461	101.23	100	97.5	97.6923	100.426	100.735	101.347	100	100.694	103	97.9021	101.701	100.346	95.3642	100.847	101.389	102.4	97.4576	97.2851
2	99.0741	98.1735	98.5366	101.767	97.5	91.5094	99.4048	97.5779	99.6865	101.23	98.7138	95.3125	90.7692	98.2979	91.5441	95.2862	100.347	95.4861	84	95.4545	99.3197	99.308	92.7152	97.4576	103.472	100.4	94.0678	95.9276
3	97.2222	94.9772	95.6098	102.12	100	93.3962	98.2143	91.0035	98.4326	96.7213		95.625	84.6154	97.4468	88.2353	89.899	96.4539	86.8056	79	91.6084	99.6599	95.8478	88.7417	99.5763	105.556	92.4	88.9831	90.4977
4	97.6852	91.3242	93.6585	101.767	100.5	94.3396	97.0238	82.0069	97.8056	93.4426		95.625		93.617		90.5724	85.8156	87.1528		85.3147	94.2177	91.0035	82.7815	96.1864	104.167	88.4	83.0508	84.6154
5	100	90.411	93.6585	100.707	108	95.283	97.0238		96.5517	87.7049		96.25		92.3404			84.0426			80.4196	94.5578	89.9654	80.1325	96.6102	104.514		80.5085	82.8054
6	103.704	93.6073	99.0244	95.4064	110	98.5849	96.7262		96.8652	82.7869		93.75		94.4681			84.3972			80.0699	95.2381	92.0415	80.7947	100.847	107.986		81.3559	80.9955
7	106.481	95.8904	100	101.767	114.5	102.358	96.7262		96.8652	83.1967		93.75		94.4681			86.8794			80.4196	97.6191	93.7716	84.106	100	109.375		80.0847
8	107.407	97.7169	101.951	101.767	116	103.302	96.7262		99.0596	84.4262		92.5		97.8723			89.3617			80.0699	97.2789	95.1557	84.106	99.5763	107.639
9	110.185	99.0868	105.366	102.473	120	102.83	97.9167		99.0596	84.4262		92.8125		98.7234			84.0426			80.7692	97.2789	97.9239	85.0993	98.7288	108.333
10	111.111	102.283	107.317	102.12	121.5	105.189	96.131		98.1191	84.8361		92.1875		100			80.4965			83.9161	98.2993	99.654	87.7483	101.695	109.722
11	112.037	103.653	108.78	103.887	125	105.66	96.131		100	89.3443		92.5		100.851			87.5887			85.3147	98.6395	101.384	89.404	101.271	110.069
12	113.426	104.11	110.244	104.594	127.5	107.075	96.131		98.4326	84.4262		92.8125		102.128			89.7163			88.8112	99.3197	101.038	91.3907	101.695	111.111
13	112.963	102.283	110.732	106.007	130.5	109.906	94.6429		99.6865	85.6557		92.5		101.702			92.1986			90.9091	98.6395	101.73	93.3775	102.966	112.153
14	114.815	104.11	111.707	104.594	134	108.491	93.75		99.373	88.9344		93.4375		102.553			94.3262			89.8601	98.9796	102.076	93.0464	103.814	110.764
15	113.889	105.479	113.659	106.007	132.5	108.962	93.75		100	90.1639		94.0625		104.255			96.8085
16	118.981	109.589	114.634	109.541	139	114.151	95.8333		102.194	94.6721		95.625		105.957			99.6454
17	117.13	108.219	116.098	108.834	140	116.038	93.4524		102.194	96.7213		94.375					100.709
18	118.056	108.219	115.122	108.127	139.5	116.509	92.8571		101.881	101.23		91.5625		109.787			104.61
20	114.352	103.196	121.951	112.367	143.5	120.283	94.6429		99.0596	104.918		92.5					104.61
24	127.778	111.416	127.805	111.661	145	115.094	97.619		100.94	106.557		96.5625					106.028
26	130.556	114.155	131.22	114.841	149	121.698	98.5119		97.1787	109.016		97.1875		113.617			102.128
31	139.352	121.005	137.561	118.021	152	127.358	102.679		98.1191	114.344		99.375					100.709
33	142.593	122.831	139.024	119.081	154	130.189	103.571		97.1787	112.705		98.4375		111.489			102.128
38	146.759	124.658	142.927	120.495	156.5	132.075	104.167		91.8495	114.754		96.875					102.837
42	147.685	131.05	146.341	120.848	158	133.019	105.952		101.881	116.803		99.375		114.894			101.064
45	152.315	136.986	148.78	122.261	154	137.264	107.44		104.075	117.213		98.75		113.617			100.355
c)
DPI	Young dwarf hamsters (4-6 m old)						Aged dwarf hamsters (13-15 m old) with WBP												Aged dwarf hamsters (13-15 m old) without WBP
-1	37.5	37	37.1	36.8	38.4	36.9	36.8	36.8	37.3	36.7	37.3	36.8	36.9	37.5	36.6	37	36.6	37.1	37.5	37.2	37	37.1	36.9	36.8	36.9	37.1	36.9	36.9
1	36.5	36.2	37.6	36.5	36.4	36.4	36.4	36.1	36.8	36.5	36.4	36.8	36.5	36.6	36.2	36.2	36.7	36.6	37.1	36.2	36.6	36.8	36.5	36.9	36.2	36.7	36.9	36.2
2	36.7	36.2	36.6	36.2	37.2	36.5	36.7	36.1	37	36.8	36.8	36.8	36.5	36.3	35.5	36.4	36	36	36.6	36.3	36	35.7	36.8	35.9	36.4	36.6	37	35.9
3	37.1	35	37.1	36.6	37.3	36.6	36.4	32.7	36.5	34.7		36.8	32.7	37	33	35.2	35.9	35.5	31.4	35.9	36.3	36.7	36.3	36.2	35.9	31.7	33.2	33
4	36.9	36.5	36.9	36.1	36.9	36.4	36.4	31	38.1	34.4		36.6		36.8		32.8	35.2	32.1		35.1	37.1	36.3	35.6	36.6	36.8	28.6	31.3	32.3
5	36.8	36.7	36.9	36.2	37.5	36.4	36.4		36.5	34.2		37		36.2			36.7			35.7	36.2	36.9	34.3	36.5	37.1		32.6	32.8
6	36.2	36.2	36.3	36.8	37	36.4	36.4		36.6	34		36.7		36.3			36.5			35.8	36.7	37.2	36	37.1	36.8		33.7	33.4
7	36	36.1	36.9	36.8	37.5	36.9	36.8		36.9	35.7		36.9		36.4			37			36	36.1	36.5	36.8	36.9	36.3		32.7	32.8
8	37.4	36.4	36.6	36.2	37.4	37	36.6		36.8	35.9		37.6		36.8			36.8			36.5	36.6	36.9	36.5	36.7	36.9
9	36.7	36.4	36.8	36.2	37.3	37.2	36.8		37	35.9		37.7		36.4			36.2			36.3	36.9	36.1	36.8	36.9	37
10	36.7	36.4	36.7	36.3	37.3	37	36.3		36.9	36.5		37.7		37			36.2			36.4	37.1	37	37.5	37.5	37.1
11	37.1	36.4	37.2	36.3	37.2	37.2	36.6		37.1	36.6		37.7		36.6			36.8			36.8	36.6	36.9	36.7	36.7	37.1
12	36.5	36.3	37	36.4	37.8	37.3	36.6		36.7	36.3		37.5		36.8			37.2			36.7	36.5	37	37	37	36.7
13	36.8	36.3	37.4	37	37.6	37.4	36.3		36.9	37.1		37.6		36.7			37.1			37	36.4	36.9	36.9	36.6	36.5
14	36.9	36.5	36.8	36.2	36.9	37.1	36.5		37.4	36.9		37.1		36.8			36.9			36.9	36.5	37.1	37	36.9	36.6
15	36.9	36.6	37.1	36.5	37.2	37	36.7		37.1	36.6		36.9		36.2			37.5
16	36.8	36.3	36.9	37	37.4	37.3	36.2		36.7	37		37.1		36.5			37.2
17	37	36.4	36.6	36.8	37.1	37.6	36.3		37.2	36.8		37.4					37.1
18	37.2	36.5	37	36.6	37.4	37	36.5		37.4	36.5		37.1					37.6
20	36.9	36.2	37.1	36.5	37.3	36.8	37		37.4	36.9		37.1		36.9			36.9
24	36.3	36.4	37	37.1	37.6	37.2	37.5		37.3	37		37.6					37
26	36.7	36.8	37.4	36.8	37.1	37.4	37		36.9	36.9		37.4		37.1			36.9
31	36.9	36.5	37.2	37.2	37.4	37.5	37.4		37.6	37.2		37.2					36.7
33	37.2	37	36.9	37.2	37	37.2	37		37.5	36.8		36.9		36.5			37
38	36.8	37.5	36.8	37.4	37.3	37.4	37.1		36.9	37.1		37					37.1
42	37.3	36.8	36.8	37	36.8	37.1	37.1		37.3	36.6		36.8		36.9			36.8
45	37	36.9	37.3	37.1	36.9	37.5	36.8		37	37.2		37.4		36.7			36.7
d)
	Survival
DPI	Young	Aged with WBP	Aged without WBP
3		1	1
3		1
3		1
4		1
4		1
5		1	1
7			1
7			1
14			0
14			0
14			0
14			0
14			0
14			0
45	0	0
45	0	0
45	0	0
45	0	0
45	0
45	0
e)
Viral load
Young	Aged
10600	664000
122000	390000
111000	190000
127000	679000
f)
	Non-stress Penh
DPI	Young dwarf hamsters						Aged dwarf hamsters
-1	0.372667	0.369333	0.394667	0.331333	0.38	0.297333	0.338	0.405333	0.342	0.419333	0.382	0.234667	0.254667	0.346667	0.471333	0.242667	0.301333	0.398
1	0.399286	0.289333	0.469231	0.340667	0.489333	0.379333	0.272667	0.29	0.284667	0.316	0.218	0.29	0.344667	0.322857	0.38	0.28	0.268	0.276667
2	0.348125	0.331333	0.356923	0.364667	0.500667	0.482667	0.316	0.324	0.246667	0.370667	0.322667	0.25	1.92533	0.882667	1.32533	0.580667	0.587333	0.89
3	0.371333	0.606	0.412667	0.306	0.440833	0.336667	0.286	1.64867	0.268667	0.641333		0.28	2.908	0.474		1.28	1.104	2.032
4	0.395	0.905333	0.335333	0.3	0.28	0.290714	0.33	1.65933	0.244	0.838667		0.230667		0.486			0.564667
5	0.328667	0.387333	0.355333	0.242667	0.262	0.280625	0.307333		0.246	0.937143		0.273333		0.355714			0.483333
6	0.266667	0.404	0.330667	0.322667	0.3	0.253333	0.280667		0.212667	1.04867		0.242667		0.358			0.344
7	0.261333	0.306	0.244	0.393333	0.334667	0.252	0.302667		0.232667	0.997692		0.274		0.274667			0.259333
8	0.311333	0.316667	0.288	0.377333	0.277333	0.266667	0.346667		0.287333	0.801333		0.271333		0.341333			0.302667
9	0.338	0.276667	0.420667	0.482667	0.369333	0.26	0.352		0.247333	0.755333		0.281333		0.329333			0.334667
10	0.318	0.363333	0.264667	0.486	0.359333	0.3	0.375333		0.285333	0.544667		0.3		0.296667			0.346
11	0.319333	0.290667	0.324	0.245333	0.316	0.35	0.309333		0.266	0.401333		0.338		0.317333			0.277333
12	0.270667	0.350667	0.300667	0.258	0.281333	0.296	0.256667		0.249333	0.375333		0.298		0.279333			0.317333
13	0.31	0.307333	0.364667	0.359333	0.391333	0.317333	0.284		0.254667	0.434		0.34		0.277333			0.297333
14	0.345333	0.344667	0.323333	0.397333	0.304667	0.31	0.301333		0.253333	0.362		0.33		0.273333			0.334
15	0.376	0.315333	0.352667	0.37	0.288667	0.286	0.33		0.293333	0.316		0.354		0.298			0.328667
16	0.363333	0.280667	0.476667	0.342667	0.276	0.277333	0.501333		0.29	0.407333		0.306667		0.287333			0.322667
17	0.454	0.328	0.456	0.466	0.386667	0.335333	0.323333		0.292667	0.379333		0.384667
18	0.333333	0.282	0.352	0.31	0.271333	0.295333	0.382		0.412	0.312		0.309333		0.298667			0.33
20	0.252	0.316667	0.408	0.352	0.407333	0.346667	0.287333		0.282667	0.442		0.358
24	0.395333	0.413333	0.304	0.273333	0.237333	0.356667	0.382667		0.280667	0.387333		0.308		0.257333			0.3
26	0.234667	0.262667	0.394667	0.286	0.263333	0.282667	0.374		0.328	0.329333		0.266
31	0.305	0.216	0.312	0.308	0.272	0.239333	0.350667		0.312	0.279333		0.228667		0.25			0.326
33	0.25	0.22	0.247333	0.244	0.264667	0.256	0.418		0.286667	0.3		0.256
38	0.266	0.344	0.279333	0.286667	0.296	0.258667	0.378		0.428667	0.299333		0.245714					0.291333
42	0.284667	0.287333	0.352667	0.249333	0.303333	0.32	0.314		0.296	0.365333		0.286667					0.302667
45	0.242857	0.28	0.408667	0.318	0.311333	0.289231	0.411333		0.374	0.328		0.282		0.236			0.337333
g)
Stress-Penh
DPI	Young dwarf hamsters						Aged dwarf hamsters
-1	0.454286	0.464286	0.495714	0.494286	0.325714	0.33	0.527857	0.323571	0.336429	0.379286	0.416429	0.494286	0.547143	0.342143	0.561333	0.38125	0.445333	0.619333
1	1.51889	1.02571	1.28273	1.105	1.265	1.00167	1.19	0.52	0.848571	0.605714	1.09692	0.875	1.76857	1.35667	1.26071	0.644286	0.992857	1.42429
2	1.19833	1.96643	1.664	0.736429	1.43889	0.995	1.20286	1.262	0.540714	0.825	1.56857	0.921429	2.705	1.72143	1.79929	1.17	0.936429	1.78846
3	0.656429	1.33357	0.483571	0.520714	1.03	0.420714	0.458571	1.55143	0.300714	0.82		0.611429	2.54357	0.760714		1.75286	1.41846	2.095
4	0.573571	1.17286	0.525714	0.418571	0.655385	0.342857	0.657143	1.83357	0.298571	0.780714		0.545714		0.764286			0.907143
5	0.367857	0.83875	0.525	0.349286	0.385714	0.304286	0.286429		0.348571	0.849167		0.425		0.489286			0.657143
6	0.773571	0.696429	0.434286	0.340714	0.524615	0.345	0.293571		0.275714	1.21583		0.391429		0.602143			0.667857
7	0.464286	0.497143	0.345714	0.436429	0.627857	0.302143	0.283571		0.312143	0.853846		0.328571		0.464286			0.778571
8	0.418571	0.457857	0.301429	0.355	0.357857	0.290714	0.329286		0.332857	0.950714		0.366429		0.391429			0.68
9	0.264286	0.482857	0.402143	0.39	0.409286	0.314615	0.332143		0.28	0.992857		0.419286		0.321429			0.632857
10	0.396429	0.407143	0.325714	0.494286	0.315	0.294286	0.35		0.315714	1.075		0.389286		0.357143			0.606429
11	0.330714	0.37	0.289286	0.456429	0.305714	0.297143	0.307857		0.279286	0.846429		0.357857		0.320714			0.546429
12	0.326429	0.357857	0.297143	0.307857	0.392143	0.252857	0.236429		0.252857	0.882143		0.371429		0.323571			0.55
13	0.303571	0.305	0.318571	0.368571	0.342143	0.306429	0.265714		0.306429	1.11643		0.379286		0.309286			0.440714
14	0.362857	0.341429	0.33	0.35	0.327692	0.3	0.267143		0.262143	0.990714		0.360714		0.3			0.417857
15	0.402857	0.292857	0.332857	0.481429	0.49	0.289286	0.305714		0.292857	1.01929		0.34		0.299286			0.482857
16	0.292857	0.412857	0.307857	0.418571	0.303077	0.267143	0.410714		0.267143	1.33857		0.312143		0.262143			0.490714
17	0.305	0.418571	0.362143	0.285	0.32	0.305714	0.409286		0.325	1.14143		0.376429
18	0.399286	0.347857	0.447857	0.49	0.276429	0.342857	0.428571		0.335	1.095		0.305		0.312857			0.496429
20	0.42	0.31	0.437143	0.308571	0.351429	0.267857	0.361429		0.307857	1.22929		0.341429
24	0.282857	0.348571	0.330714	0.35	0.464286	0.34	0.293571		0.297857	1.35929		0.292143		0.255714			0.423571
26	0.322143	0.352857	0.4	0.458571	0.324286	0.265714	0.347143		0.294286	1.51154		0.353571
31	0.397692	0.320714	0.377143	0.349286	0.312857	0.265714	0.315714		0.326429	1.68385		0.358571		0.317143			0.664286
33	0.306923	0.255	0.247143	0.259286	0.295833	0.252857	0.38		0.367857	1.20538		0.342143
38	0.299286	0.378571	0.45	0.345	0.407143	0.29	0.306429		0.400714	0.882143		0.325					0.555
42	0.285	0.425714	0.297857	0.404286	0.44	0.287143	0.354286		0.315	0.777143		0.419286					0.415714
45	0.317143	0.343571	0.379286	0.366429	0.420714	0.292143	0.302857		0.451429	0.760714		0.428571		0.300714			0.427857

## Sheet: Fig.5
b
	Interstitial pneumonia score		dpi	Stress Penh
	Aged dwarf hamsters		-1	0.342143	0.494286	0.445333	0.379286
	0		1	1.35667	0.875	0.992857	0.605714
	0		2	1.72143	0.921429	0.936429	0.825
	1		3	0.760714	0.611429	1.41846	0.82
	2		4	0.764286	0.545714	0.907143	0.780714
	3		5	0.489286	0.425	0.657143	0.849167
	4		6	0.602143	0.391429	0.667857	1.21583
			7	0.464286	0.328571	0.778571	0.853846
			8	0.391429	0.366429	0.68	0.950714
			9	0.321429	0.419286	0.632857	0.992857
			10	0.357143	0.389286	0.606429	1.075
			11	0.320714	0.357857	0.546429	0.846429
			12	0.323571	0.371429	0.55	0.882143
			13	0.309286	0.379286	0.440714	1.11643
			14	0.3	0.360714	0.417857	0.990714
			15	0.299286	0.34	0.482857	1.01929
			16	0.262143	0.312143	0.490714	1.33857
			17		0.376429		1.14143
			18	0.312857	0.305	0.496429	1.095
			20		0.341429		1.22929
			24	0.255714	0.292143	0.423571	1.35929
			26		0.353571		1.51154
			31	0.317143	0.358571	0.664286	1.68385
			33		0.342143		1.20538
			38		0.325	0.555	0.882143
			42		0.419286	0.415714	0.777143
			45	0.300714	0.428571	0.427857	0.760714

## Sheet: Fig.6
b)
	Body weight
DPI	Vehicle treated								Molupiravir (250 mg/kg)								Nirmatrelvir (250 mg/kg) + ritonavit (41.5 mg/kg)
0	100	100	100	100	100	100	100	100	100	100	100	100	100	100	100	100	100	100	100	100	100	100	100	100
1	102.381	101.498	103.077	98.1132	99.631	97.5439	97.5104	98.5337	100.397	99.6743	100	100.287	102.034	98.8281	97.2973	100.69	100	97.4265	98.8235	102.198	101.838	98.4663	97.8571	98.3936
2	99.6599	99.6255	104.615	93.2075	97.048	96.8421	95.4357	97.9472	99.6032	100	97.9798	99.1404	103.051	100	99.2278	101.034	100.311	97.0588	99.6078	104.396	101.838	98.1595	98.2143	104.016
3		91.3858	105	83.4717	93.7269	90.8772	89.2116	96.7742	100	100.326	97.9798	100	95.2542	99.2188	95.3668	94.1379	100.311	97.0588	100.784	103.663	97.0588	98.1595	97.1429	104.819
4		85.3933	105.385	82.6415	89.6679		85.4772	96.1877	100.397	98.3713	97.9798	99.1404	90.8475	97.6562	96.9112	85.5172	97.8261	96.3235	100.392	106.96	97.4265	97.8528	98.2143	106.827
5		82.7715	107.692	81.5094	87.8229			94.7214	100.397	97.7199	99.6633	97.9943		97.2656	92.6641		98.4472	98.1618	101.569	106.96	96.3235	98.4663	97.8571	104.418
6		83.5206	107.308	81.8868	87.8229			93.5484	101.19	97.0684	98.9899	99.1404		97.2656	91.8919		97.205	95.9559	102.353	98.9011	97.0588	99.0798	100	109.237
7		80.8989	105.769	82.2642	84.8708			91.4956	100.397	96.7427	96.2963	96.2751		96.0938	91.8919		97.205	96.3235	100.784	100.733	95.5882	97.8528	97.1429	105.221
8			109.231	82.6415	88.9299			92.6686	103.175	99.0228	97.9798	96.8481		97.6562	92.6641		98.4472	97.7941	101.961	104.762	96.3235	98.773	101.429	110.442
9			108.077	82.6415	89.2989			94.4282	103.968	100.651	98.3165	97.4212		97.6562	94.9807		95.3416	96.3235	102.353	106.593	98.5294	97.546	99.2857	108.434
10			108.846	86.7925	91.5129			94.7214	105.159	101.954	98.9899	98.5673		97.2656	94.5946		95.6522	100	103.922	104.029	97.4265	98.4663	101.429	108.835
11			110	90.566	90.4059			95.8944	104.365	100.977	97.9798	97.4212		96.4844	96.139		95.9627	103.309	105.098	104.029	97.7941	100	101.786	110.04
12			110.769	90.9434	93.3579			96.4809	107.54	101.629	99.6633	98.8539		97.2656	98.8417		97.205	98.5294	104.706	104.762	98.1618	99.0798	104.286	105.622
14			103.846	94.3396	95.572			92.6686	107.143	102.606	98.9899	97.1347		99.6094	100.386		97.8261	99.2647	108.627	106.96	102.574	98.773	108.929	106.024
16			96.1538	97.7358	98.155			92.0821	107.143	102.28	96.9697	94.8424		100	101.931		99.6894	99.6324	107.843	112.088	98.8971	99.3865	112.857	106.827
18			98.4615	101.132	99.262			90.6158	108.333	103.909	95.6229	97.4212		99.2188	100.772		100.932	98.5294	107.451	109.524	97.4265	98.4663	116.071	106.827
20			96.5385	101.509	101.107			92.6686	107.937	105.537	96.9697	96.8481		98.0469	101.931		101.242	97.4265	109.804	111.355	94.8529	100	118.214	108.434
24			96.9231	103.019	103.69			92.6686	110.714	109.772	98.9899	98.8539		99.2188	105.019		102.484	97.7941	110.588	115.385	94.1176	101.84	122.143	110.04
31			111.538	103.774	107.011			98.827	110.714	107.492	102.694	101.433		103.125	107.336		108.075	100	114.51	113.553	106.618	101.84	123.929	111.245
36			113.846	105.283	102.583			101.173	111.111	108.469	106.397	102.006		100.781	108.88		107.453	100	116.863	117.216	113.235	106.135	123.214	109.237
42			118.462	106.792	102.214			102.639	110.317	109.446	107.407	104.298		105.469	107.336		106.522	102.206	123.137	118.315	112.868	103.067	126.429	106.426
45			118.077	106.038	97.786			100	110.317	110.749	105.387	103.725		101.562	108.494		104.658	101.471	122.745	116.117	112.132	103.067	125.357	106.024
c)
	Body tempreture
DPI	Vehicle treated								Molupiravir (250 mg/kg)								Nirmatrelvir (250 mg/kg) + ritonavit (41.5 mg/kg)
0	36.8	37.5	37.6	36.8	37.6	37.2	37.4	36.3	38.2	37.5	37.4	36.6	36.5	36.8	36.2	38.2	37.7	36.8	37.7	36.5	36.3	36.5	36.5	36.6
1	36.6	36.3	36.1	36.4	36.2	37	35.9	36	37.5	36.5	37.6	36.5	36.5	36.9	36.7	36.5	36.4	37.3	36.3	36.8	36.6	36.1	36.4	36.5
2	36.6	36.9	36.3	35.6	36.6	36.4	34.8	36.1	36.6	36.4	36.8	36.3	36.1	36.2	36.7	36.5	36.2	35.8	37.4	35.8	36.6	35.8	36.9	36.7
3		33.8	35.8	35.6	36.3	33.6	32.6	35.8	37.2	36.9	36.3	36.4	33.5	36.5	36.4	34	36.2	35.9	36.2	36.4	36.7	36	36.9	36.8
4		34.4	35.8	36.6	36.1		32.5	35.9	37	36.5	36.6	36.9	29.8	36.2	36.1	32.4	36.6	36.1	37.4	36.1	36.4	36.1	36.8	37
5		35.5	35.9	36.7	35.9			35.8	37	36.4	37.1	36.5		36.5	36.3		36.6	36.8	36.2	36.1	36.2	36.6	36.9	36.9
6		36.3	35.8	36.9	36.4			35.9	36.5	37.3	37.2	36.5		37.1	35.9		37.4	36.5	36	37.1	37.2	35.9	37.2	37.2
7		36.3	35.8	36.3	36			35.8	37.6	36.4	36	36		36.4	36.9		36	36.9	36.1	36.2	36.4	35.8	36.8	36.3
8			36.8	36.3	36			36.1	36.1	36.9	36.9	36.2		36.6	36.1		36.4	36.4	36.1	36.1	36.5	36.4	36.9	36.5
9			36.2	36	36.9			35.9	35.9	36.8	35.8	36.1		36.2	36.1		36.4	37.3	36	35.8	35.8	35.8	37.2	36.7
10			36.3	37.4	36.4			36.3	36	36.4	36.5	36.2		36.5	35.9		36.1	36.8	36	36	36	36.5	36.8	36.8
11			36.5	37.1	36.4			36	36.6	36.8	36.5	36.4		37.5	35.7		36.4	36.4	36.7	35.9	36.6	36.5	36.5	36.1
12			36.2	37.3	36.4			36.2	36.2	36.2	35.8	36.2		36.3	36		36.1	36.1	36	35.7	36.3	36.2	36.9	36.4
14			36.6	37.1	36.1			36.5	35.9	36.6	36.1	36.3		36.6	36.5		36.6	36.3	36.5	36.1	36.5	36	36.6	36.1
16			35.9	36.9	37			36.3	35.9	36.9	36.9	36.8		36	36		36.8	37	36.3	36.4	36.9	36.2	37.1	36.6
18			36	37.6	36.9			36.3	36.2	36.5	37	36.3		36.7	36.2		36.5	36.5	36.4	36.5	36.8	36.7	36.8	36.5
20			36.2	36.8	36.7			36.7	36.7	36.7	36.8	36.8		36.9	36		36.8	36.2	36.8	36	36.1	35.9	36.1	36.5
24			36.9	37.2	36.8			36.9	36.5	36.6	36.5	36.4		36.2	36.2		37.1	36.2	36.1	36	36.2	36.7	36.5	36.8
31			36.6	37.1	36.7			36.8	35.8	36.7	36.6	36.1		36.7	36		36.6	36.6	36.3	35.6	36.2	36.3	36.6	36.3
36			35.6	36.9	37.2			36.6	36.4	36.2	37	37.1		37.1	35.9		36.9	36.4	36.5	36.1	36.1	36.8	36	36.1
42			36.1	36.8	37			36.8	36.3	36.7	37.5	36.5		37.2	36.1		37	36.3	36.3	36.4	36.4	36.9	36.6	37
45			35.8	36.8	36.9			36.9	36.9	36.5	36.8	36.8		37	36.4		36.8	36.8	36.8	36.8	36.6	36.7	36.7	36.4
d)
	Survival
DPI	Vehicle treated	Molupiravir treated	Paxlovid-like treated
3	1
4	1	1
5	1	1
7	1
45	0	0	0
45	0	0	0
45	0	0	0
45	0	0	0
45		0	0
45		0	0
45			0
45			0
e)
	Lung viral load (3dpi)
	Vehicle treated	Molnupiravir treated	Paxlovid-like treated
	540541	43700	19200
	800000	300000	13600
	864553	71400	2940
	386266	215000	1150
		300000
f)
	Non-stress Penh
DPI	Vehicle treated								Molnupiravir treated								Paxlovid-like treated
-1	0.259333	0.423333	0.373333	0.403333	0.363333	0.246923	0.341333	0.402	0.392667	0.372	0.322667	0.322667	0.346	0.372667	0.398	0.336	0.462667	0.319333	0.502	0.257333	0.353333	0.401333	0.318667	0.391333
1	0.276	0.315	0.312667	0.905333					0.273333	0.371333	0.319333	0.298667					0.334	0.327333	0.405333	0.328667
2				1.18	0.230667	0.397143	0.562	0.361333					0.429286	0.329333	0.288	0.286667					0.348	0.246	0.310667	0.312
3		1.30571	0.364667	1.65467	0.382	2.50733	2.28667		0.339333	0.336667	0.326667	0.327333	1.326			1.40214	0.268	0.328667	0.402667	0.285333
4		1.59818	0.344	1.46067	0.60125		2.14733	0.301333			0.323333	0.338667	1.96	0.324667	0.339333	2.48889					0.298	0.274667	0.374	0.455333
5		1.22308	0.398667	1.06933	0.486				0.283333	0.294	0.278	0.280667					0.27	0.270667	0.41	0.662667
6		1.43417		1.17	0.4			0.356			0.300667	0.266		0.385333	0.340667						0.311333	0.268	0.362	0.378667
7		0.588667	0.308	1.25267	0.374667				0.289333	0.272667	0.426667	0.272667					0.272	0.241333	0.366667	0.346667
8			0.312667	0.67	0.47			0.352			0.295333	0.306667		0.450667	0.309333						0.255333	0.242667	0.266	0.671429
9			0.506667	0.456667	0.374			0.342667	0.296	0.286667	0.358	0.302667					0.286667	0.219333	0.475333	0.321333
10			0.406	0.342667	0.360667			0.434			0.262	0.299333		0.338667	0.289333						0.305333	0.242	0.284667	0.277333
11			0.327333	0.441333	0.362			0.278	0.327333	0.333333	0.338667	0.403333					0.27	0.225333	0.377333	0.246
12			0.411333	0.338	0.284			0.295333			0.338667	0.315333		0.403333	0.299333						0.274667	0.266667	0.242	0.288
14			0.390667	0.345333	0.333333			0.488	0.316667	0.399333	0.290667	0.474667					0.24	0.243333	0.347333	0.304
16			0.287333	0.328	0.295333			0.318			0.398	0.304		0.435333	0.406						0.462667	0.258	0.242667	0.272667
18			0.267333	0.358667	0.304			0.353333	0.277333	0.354	0.312	0.36					0.306667	0.338667	0.432667	0.321333
20			0.268	0.320667	0.316			0.316			0.295333	0.397333		0.458667	0.329333						0.287333	0.286667	0.253333	0.4
24			0.414667	0.332667	0.296667			0.334	0.311333	0.298	0.275333	0.388					0.242	0.300667	0.496	0.31
31			0.231333	0.298667	0.292			0.379333			0.331333	0.304667		0.308	0.276						0.276667	0.248667	0.307333	0.244667
36			0.252667	0.323333	0.375333			0.318667	0.354667	0.386667	0.35	0.348667					0.25	0.277333	0.364667	0.267333
42			0.268667	0.32	0.304667			0.332667			0.352	0.321333		0.356	0.362						0.287333	0.253333	0.305333	0.266667
45			0.333333	0.372667	0.352667			0.489333	0.284667	0.334667	0.338	0.322667					0.252	0.26	0.461333	0.348667
g)
	Stress-Penh
DPI	Vehicle treated								Molnupiravir treated								Paxlovid-like treated
-1	0.287143	0.418571	0.380714	0.412	0.376429	0.274286	0.326429	0.351429	0.39	0.405714	0.335	0.334286	0.330714	0.462143	0.32	0.433571	0.415714	0.445714	0.384286	0.272143	0.387143	0.403571	0.284286	0.455
1	1.51875	0.842143	0.975	2.91786					1.09846	0.703846	1.19	0.803333					1.25273	0.859231	0.744167	1.19357
2				2.17	1.33385	1.54111	1.68222	0.468571					1.84462	0.624286	0.515	0.893333					0.987857	0.597143	0.344286	0.682308
3		1.70333	0.394286	2.09857	0.607143	2.74786	2.15857		0.354286	0.48	0.985714	0.375	1.31			1.77692	0.320714	0.287857	0.343571	0.402143
4		2.42071	0.357857	1.97214	0.888571		2.455	0.455			0.447857	0.327857	1.96571	0.33	0.365	4.1325					0.373571	0.251429	0.39	0.827333
5		1.03214	0.413571	1.36071	0.786429				0.312857	0.322857	0.341429	0.300714					0.332857	0.284286	0.298571	0.624286
6		1.5725		1.36786	0.747857			0.325714			0.59	0.267143		0.402857	0.498571						0.365	0.255	0.436429	0.417143
7		1.41	0.335	1.59786	0.845714				0.306429	0.272857	0.472143	0.247143					0.397143	0.261429	0.321429	0.365
8			0.353571	1.12857	0.930714			0.42			0.811333	0.29		0.408571	0.307143						0.312857	0.255	0.305	0.648667
9			0.357857	0.981429	1.02071			0.405	0.3	0.338571	0.462143	0.348571					0.299286	0.31	0.403571	0.434286
10			0.363571	1.61643	0.756429			0.352143			0.454286	0.251429		0.377143	0.34						0.282857	0.247143	0.225714	0.384286
11			0.311429	0.871429	0.479286			0.286154	0.304286	0.3	0.382857	0.338571					0.344286	0.261429	0.295	0.279286
12			0.283846	0.66	0.458571			0.42			0.338571	0.285		0.383571	0.35						0.297143	0.342143	0.268571	0.329286
14			0.363571	0.406429	0.407143			0.452857	0.378571	0.387143	0.325	0.519286					0.28	0.285	0.32	0.298571
16			0.355714	0.451429	0.437857			0.387857			0.501429	0.251429		0.358571	0.357143						0.392143	0.272857	0.247857	0.424286
18			0.277857	0.504286	0.358571			0.344286	0.282143	0.275714	0.318571	0.35					0.29	0.294286	0.39	0.288571
20			0.380714	0.611429	0.356429			0.375714			0.345	0.327143		0.442857	0.323571						0.363571	0.274286	0.255714	0.348571
24			0.425714	0.640714	0.461429			0.410714	0.289286	0.499286	0.358571	0.367857					0.29	0.307143	0.456429	0.285714
31			0.345	0.549286	0.510714			0.308571			0.308571	0.343571		0.367857	0.327857						0.273571	0.392143	0.287143	0.367857
36			0.304286	0.685714	0.37			0.395714	0.316429	0.477857	0.377857	0.263571					0.282143	0.282143	0.332143	0.307857
42			0.291429	0.69	0.302857			0.344286			0.392857	0.311429		0.528571	0.333571						0.322857	0.272857	0.313571	0.389286
45			0.240769	0.569286	0.332143			0.441429	0.280714	0.355714	0.359286	0.278571					0.310714	0.258571	0.342857	0.37
h)
Histopathology score (45 dpi)
Vehicle treated	Molnupiravir treated	Paxlovid-like treated
IP=0, FM=0, T=1	NSF	NSF
IP=0, FM=1, T=0	NSF	NSF
IP=2, FM=0, T=0	NSF	NSF
IP=2, FM=0, T=0	NSF	NSF
	NSF	NSF
	NSF	NSF
		NSF
		NSF

## Sheet: Fig.7
b)
	TNF-alpha fold change														IL-12 fold change														IL-17 fold change														IL-2 fold change
DPI	Aged dwarf hamsters						Young dwarf hamsters							DPI	Aged dwarf hamsters						Young dwarf hamsters							DPI	Aged dwarf hamsters						Young dwarf hamsters							DPI	Aged dwarf hamsters						Young dwarf hamsters
1	0.954282	0.433498	1.37676	0.47058			9.58368	6.17073	3.94058					1	0.471141	0.614511	1.00843	0.733175			13.2282	11.2323	6.42731					1	0.511825	0.681898	4.43465	0.802016			17.8032	11.3286	6.91013					1	0.12747	0.189479	0.866026	0.314786			1.3439
2	1.06869	0.897021	1.21887	0.734109	1.91493	0.463947	10.53	3.26365	4.31804					2	0.785872	1.57584	1.46936	0.748029	1.61382	1.26377	25.0927	4.24277	3.3555					2	0.616742	0.575546	0.929371	0.463366	0.696054	0.801249	23.372	5.53554	2.01562					2	0.217553	0.20615	0.35928	0.186021	0.456418	0.652557	1.7258
3	0.298411	0.60543	0.525982				1.24873	5.30439	10.9911					3	0.514796	1.40054	0.648545				2.06144	9.34631	19.4493					3	1.4621	5.61203	1.15414				1.34972	11.295	22.5185					3	0.0555233	0.78688	0.280533				8.77694
4	0.126695	0.476045	1.24618				5.51648	1.73352	1.57118					4	0.503562	0.721481	0.507195				5.13529	0.906589	0.545193					4	4.46995	1.51109	0.531871				6.69877	1.5021	0.484969					4	0.15847	0.489474	0.23776				11.3726
45	1.28329	0.976531	0.811093	1.31126	0.983734	0.774196								45	1.61632	1.16155	1.75107	1.136	0.784686	1.17808								45	0.734229	0.498579	0.959747	0.442056	0.503603	0.894253								45	1.76614	1.17825	0.9902	1.47402	0.761462	1.56208
c)
	Interferon-beta fold change														Interferon-gamma fold change														IL-6 fold change
DPI	Aged dwarf hamsters						Young dwarf hamsters							DPI	Aged dwarf hamsters						Young dwarf hamsters							DPI	Aged dwarf hamsters						Young dwarf hamsters
1	0.195878	0.723745	2.95145	0.279599			14.726	11.0486	7.00121					1	3.31669	1.20404	9.57822	2.03321			3.16626	3.74177	5.9141					1	3.6035	2.64503	3.1566	6.77993			15.7346	11.5206	9.31756
2	53.6041	19.4787	44.764	12.9079	21.8956	1.09147	29.5687	4.52696	7.26201					2	3.84357	8.29915	13.8722	2.43619	13.7922	6.14425	2.76227	4.06185	94.2467					2	52.2441	23.0139	47.7415	28.7712	32.1638	0.897177	35.2282	6.46044	18.5753
3	1.28761	3.2636	2.3335				1.02703	7.91421	15.3284					3	0.855968	31.1384	3.7143				42.3811	4.24726	25.0528					3	21.2027	1.60066	22.4335				2.04614	50.5804	35.982
4	2.71768	0.245308	0.280868				5.29583	0.76497	0.258906					4	1.67508	2.52895	3.41863				4.07296	6.76652	12.4005					4	19.8468	0.976051	24.7246				6.90697	1.27132	4.5344
45	2.57624	0.538206	1.28203	1.9262	0.687258	1.28612								45	1.76169	0.675681	0.248845	2.46423	0.908274	1.14995								45	6.72238	0.732251	1.10138	2.06728	0.799596	0.790249
d)
	IL-10 fold change
DPI	Aged dwarf hamsters						Young dwarf hamsters
1	19.4633	9.29704	17.9175	24.459			1.51102	0.418283	0.433937
2	29.2468	70.8208	82.5938	43.5055	68.1283	1.2921	0.495665	0.839765	8.05029
3	51.8881	15.9349	64.0499				1.73337	40.3223	5.08102
4	17.6828	10.1488	65.5721				1.1813	1.14883	3.3942
45	8.00052	1.39377	1.3543	2.98093	1.33728	2.23295
[truncated: 2 more columns]

## Sheet: S1 Fig
a)		Accepted WBP recording events in different time points-Male dwarf hamsters (2-6 mo)
ID		0-5 (min)	0-10 (min)	0-15 (min)	0-20 (min)	0-25 (min)	0-30 (min)	0-35 (min)	0-40 (min)	0-45 (min)	0-50 (min)	0-55 (min)	0-60 (min)
YM1		22.5007	31.4303	39.8643	35.8951	41.5183	44.3272	45.3629	45.9517	46.8553	47.2466	47.5505	47.7777
YM2		28.0473	29.757	29.7899	27.9779	31.3733	32.6592	31.8182	31.4561	31.9075	32.2963	32.3086	32.381
YM3		30.022	27.0717	27.2989	32.7814	35.3224	36.7752	38.2219	39.0432	39.4809	39.7046	38.7013	39.1757
YM4		29.885	43.5742	46.9187	47.7508	48.5083	48.9657	48.6353	48.6811	48.5085	48.6002	48.9508	49.3667
YM5		20.0933	20.4053	20.192	20.3053	20.6882	21.0954	21.7572	22.9423	26.6854	29.5817	29.4358	31.7299
b)		Accepted WBP recording events in different time points-Male dwarf hamsters (7-11 mo)
ID		0-5 (min)	0-10 (min)	0-15 (min)	0-20 (min)	0-25 (min)	0-30 (min)	0-35 (min)	0-40 (min)	0-45 (min)	0-50 (min)	0-55 (min)	0-60 (min)
AM1		48.862	56.0463	57.3976	58.6586	58.0747	57.7552	57.515	56.6875	53.7554	51.3884	49.7178	50.7808
AM2		55.7293	66.3567	65.0167	64.6761	63.4763	59.8541	54.5071	55.9507	57.9805	59.4944	60.0615	60.3869
AM3		19.9347	34.7933	39.0412	41.918	44.1267	45.4764	46.4766	47.2206	45.2062	43.7262	41.7938	40.2561
AM4		23.7303	40.2045	45.5362	47.6838	48.1143	47.9903	46.1907	43.7667	42.4339	41.0728	40.3685	41.2893
AM5		28.8937	45.8353	55.146	59.3616	62.305	59.9522	61.7135	64.1534	65.5269	65.0809	65.4069	65.1775
c)		Accepted WBP recording events in different time points-Male dwarf hamsters (12-16 mo)
ID		0-5 (min)	0-10 (min)	0-15 (min)	0-20 (min)	0-25 (min)	0-30 (min)	0-35 (min)	0-40 (min)	0-45 (min)	0-50 (min)	0-55 (min)	0-60 (min)
OM1		50.3123	46.2318	53.5953	55.4408	56.5515	57.9777	58.4062	59.0758	59.5773	59.8847	60.2286	58.3858
OM2		64.9677	66.4318	70.7848	73.7216	73.2071	71.0081	68.6126	64.879	59.8956	57.7234	58.0853	57.6411
OM3		54.593	59.2168	59.4799	58.8888	56.2737	53.8032	53.0999	53.8266	53.7768	54.2166	54.0726	51.2999
OM4		21.3867	28.3928	31.0857	39.2874	43.6737	46.3299	47.695	49.5191	48.5519	49.4589	49.6091	48.5861
OM5		50.1247	52.3158	49.002	45.5229	41.9299	38.843	37.6054	36.2372	38.1651	39.1044	39.2011	37.2311
d)		Accepted WBP recording events in different time points-Female dwarf hamsters (2-6 mo)
ID		0-5 (min)	0-10 (min)	0-15 (min)	0-20 (min)	0-25 (min)	0-30 (min)	0-35 (min)	0-40 (min)	0-45 (min)	0-50 (min)	0-55 (min)	0-60 (min)
YF1		19.4573	19.4325	19.4339	23.8822	33.7371	40.2416	46.4607	49.6803	49.7129	46.8487	48.2984	47.7681
YF2		50.622	53.4185	58.0597	56.7657	58.5196	59.3873	60.5242	59.1391	60.0842	60.279	59.9431	60.8694
YF3		27.8807	39.4102	48.7636	52.19	53.4775	53.7766	52.4056	51.8895	52.2146	52.8504	52.95	52.5527
YF4		19.122	24.1385	36.2834	42.091	45.5844	48.5263	48.9196	49.6377	50.0206	50.9279	55.817	54.4849
YF5		32.8773	39.2367	40.001	43.2617	42.4338	45.8626	47.7531	48.5577	47.9436	45.3135	46.3382	47.4382
e)		Accepted WBP recording events in different time points-Female dwarf hamsters (7-11 mo)
ID		0-5 (min)	0-10 (min)	0-15 (min)	0-20 (min)	0-25 (min)	0-30 (min)	0-35 (min)	0-40 (min)	0-45 (min)	0-50 (min)	0-55 (min)	0-60 (min)
AF1		39.6027	42.3832	46.2734	48.476	48.4631	46.9989	45.7314	44.7346	42.6962	41.0506	42.6929	43.9261
AF2		37.074	41.3532	49.0521	46.3179	47.3793	49.9253	49.5861	47.5933	47.3743	48.3967	48.7939	49.7574
AF3		42.797	46.4707	38.683	39.6472	41.0205	41.8418	41.8202	41.5035	41.0153	40.9843	40.364	38.833
AF4		25.1963	34.0507	42.5073	46.2711	48.2967	44.3391	42.2534	45.4736	47.6851	49.126	50.0926	48.955
AF5		45.7087	55.7973	58.7709	58.5509	58.8921	57.4745	56.4643	55.3771	55.5906	56.0535	56.318	56.3627
f)		Accepted WBP recording events in different time points-Female dwarf hamsters (12-16 mo)
ID		0-5 (min)	0-10 (min)	0-15 (min)	0-20 (min)	0-25 (min)	0-30 (min)	0-35 (min)	0-40 (min)	0-45 (min)	0-50 (min)	0-55 (min)	0-60 (min)
OF1		54.236	52.8498	51.525	46.8725	47.1092	43.2318	39.6187	38.4303	40.9991	42.2017	41.8767	40.3209
OF2		19.2973	21.5007	21.2571	21.109	27.6653	32.0546	36.3528	41.1066	44.3522	45.7934	46.3246	46.2014
OF3		24.342	31.5895	28.1437	32.4714	38.7883	44.8439	48.3223	49.9191	46.5172	43.9847	42.015	41.6157
OF4		18.7647	32.3808	34.4732	30.9773	29.1203	27.7526	32.0939	37.0569	41.2727	43.5363	44.8997	46.825
OF5		60.241	59.3575	61.5148	63.5142	62.0344	57.1936	51.5902	48.6972	50.5972	54.5599	54.4024	55.0872

## Sheet: S2 Fig
a)
Methacholine dose (mg/ml)	Male dwarf hamsters (2-6 months) Stress-Penh
0	0.316667	0.420667	0.412667	0.418
0.3	0.335333	0.423333	0.511429	0.503333
0.5	0.39375	0.34625	0.468125	0.380625
1	0.374667	0.326667	0.508	0.42
2	0.428	0.464667	0.483333	0.361429
3	0.485625	0.345	0.43625	0.4375
4	0.383333	0.365333	0.352	0.360667
5	0.596	0.416	0.438667	0.357333
6	0.56	0.39	0.440625	0.291875
7	1.03533	0.395	0.465333	0.436667
8	0.958667	0.546667	0.408	0.345333
9	1.08333	0.756875	0.565625	0.395625
10	2.04	0.558667	0.824286	0.372
15	0.864	0.738	0.442667	0.384
20	2.65933	1.69	1.6	1.15286
40	4.116	1.96333	4.27333	1.22133
80	6.047	2.24214	4.905	1.42143
b)
Methacholine dose (mg/ml)	Male dwarf hamsters (7-11 months) Stress-Penh
0	0.273125	0.312	0.340625	0.43125
0.3	0.27875	0.299333	0.372667	0.32
0.5	0.28	0.308	0.316667	0.366667
1	0.353333	0.405	0.31375	0.363125
2	0.32	0.353333	0.284667	0.355333
3	0.609333	0.377333	0.318667	0.367333
4	0.958	0.41375	0.41	0.39
5	1.69294	0.479375	1.06	0.400625
6	0.649333	0.952	0.339333	0.301333
7	1.14867	1.044	0.518667	0.398667
8	1.86071	1.22533	0.552	0.584375
9	1.00667	1.006	0.632	0.383333
10	1.47	1.03643	0.441333	0.7
15	1.09533	0.830667	0.758667	0.562
20	1.32333	1.52267	1.286	0.901429
40	2.13063	3.30333	2.13375	2.50813
80
c)
Methacholine dose (mg/ml)	Male dwarf hamsters (12-16 months) Stress-Penh
0	0.366	0.420667	0.565833	0.469333
0.3	0.38	0.384	0.484	0.391333
0.5	0.264667	0.366667	0.446667	0.333333
1	0.48	0.315	0.440714	0.245714
2	0.340667	0.436	0.322667	0.309333
3	0.410625	0.421333	0.233333	0.649333
4	0.302	0.392	0.306667	0.361333
5	0.64	0.399333	0.247333	0.941429
6	0.573333	0.547333	0.238667	0.921333
7	0.917333	1.16	0.432	1.262
8	0.486667	1.06933	0.362667	0.292667
9	2.096	1.56267	0.303333	0.935333
10	2.04429	2.06857	0.589286	1.11786
15	1.82867	1.14933	0.412	0.843333
20	2.88733	2.006	0.955333	1.33
40	3.965	2.314	1.30667	2.194
80
d)
Methacholine dose (mg/ml)	Female dwarf hamsters (2-6 months) Stress-Penh
0	0.218667	0.307333	0.562667	0.339333
0.3	0.234667	0.326	0.402	0.263571
0.5	0.235625	0.27375	0.305	0.4125
1	0.257857	0.321333	0.417333	0.370667
2	0.276	0.302	0.366154	0.331333
3	0.265	0.32875	0.313125	0.375625
4	0.256	0.311333	0.346667	0.348667
5	0.258	0.473333	0.342667	0.306
6	0.231875	0.305	0.57	0.305625
7	0.27	0.334667	0.954	0.422667
8	0.221333	0.359333	0.420667	0.366667
9	0.245	0.406875	0.715714	0.41
10	0.244	0.829333	1.084	0.534
15	0.240625	0.758125	0.696875	0.73
20	0.862	1.93727	1.81923	1.19538
40	1.24286	2.816	3.29533	1.78067
80	1.66714	3.145	3.35714	2.09
e)
Methacholine dose (mg/ml)	Female dwarf hamsters (7-11 months) Stress-Penh
0	0.25	0.268125	0.35	0.273125
0.3	0.2225	0.218667	0.359333	0.286
0.5	0.224667	0.233333	0.368	0.350667
1	0.2475	0.2475	0.351333	0.259375
2	0.199333	0.310667	0.342667	0.242
3	0.232	0.398	0.407333	0.292857
4	0.244375	0.424375	0.364	0.36
5	0.2225	0.33625	0.80625	0.39
6	0.218	0.34	0.27	0.279333
7	0.222	0.431875	0.416	0.367333
8	0.274667	0.682667	0.396667	0.334
9	0.207333	0.608667	0.4	0.383333
10	0.211333	0.777333	0.766	0.7
15	0.232667	0.872	0.59	0.8
20	0.945385	1.068	1.148	0.452857
40	1.83667	1.91813	1.756	0.899333
80	2.338	2.904	3.83158	0.969333
f)
Methacholine dose (mg/ml)	Female dwarf hamsters (12-16 months) Stress-Penh
0	0.272	0.220667	0.174	0.299333
0.3	0.344375	0.294	0.18	0.274286
0.5	0.358667	0.513333	0.262667	0.262667
1	0.302143	0.292857	0.187857	0.283846
2	0.324667	0.224	0.232	0.268667
3	0.375333	0.288667	0.388	0.292
4	0.327857	0.267143	0.334286	0.314615
5	0.322667	0.317333	0.178667	0.288667
6	0.378667	0.299333	0.218667	0.274667
7	0.384286	0.271333	0.230667	0.268667
8	0.368667	0.256667	0.283333	0.270667
9	0.750667	0.26	0.458	0.224
10	0.796	0.319333	0.566154	0.625333
15	1.302	0.902857	0.228667	0.345333
20	2.66571	0.578571	0.417333	0.757143
40	3.86333	1.57615	1.08267	0.856923
80

## Sheet: S3 Fig
b)
	Non stress-Penh
Days	Mock infection				Anesthesia only				Reference
-1	0.202143	0.287143	0.372857	0.385714	0.213333	0.342	0.322	0.358667	0.301333	0.262	0.278667	0.340667
1	0.24	0.368667	0.32	0.430667	0.256667	0.360625	0.323333	0.3375	0.238	0.264286	0.296667	0.529333
2	0.196667	0.302	0.335333	0.289333	0.219333	0.344667	0.302667	0.458667	0.271333	0.292	0.253333	0.509333
3	0.264	0.422667	0.377333	0.293333	0.216667	0.318667	0.347333	0.34	0.226	0.234667	0.294667	0.553333
4	0.234	0.250667	0.339333	0.28
5	0.202667	0.253333	0.280667	0.315333	0.218	0.367333	0.434667	0.354	0.278	0.244667	0.271333	0.58
6	0.222667	0.253333	0.325333	0.278667
8	0.214	0.377333	0.318667	0.352667
10	0.206	0.284667	0.306	0.3925	0.231333	0.32	0.354	0.376	0.228667	0.298667	0.301333	0.388
c)
	Stress-Penh
DPI	Mock infection				Anesthesia only				Reference
-1	0.471429	0.315714	0.317143	0.384286	0.46	0.374286	0.417857	0.340714	0.338571	0.265714	0.361429	0.315714
1	1.48769	1.08667	0.776429	0.757143	0.857857	1.07143	0.855385	0.559286	0.297143	0.253571	0.46	0.369286
2	1.46083	0.868333	0.764545	0.475	0.721667	0.736429	0.331429	0.328571	0.302143	0.257857	0.342857	0.500714
3	1.34385	0.602857	0.352143	0.331429	0.562143	0.428571	0.379286	0.353571	0.350714	0.264286	0.342143	0.502857
4	0.545714	0.282143	0.308571	0.358571
5	0.447143	0.355714	0.358571	0.425714	0.281429	0.29	0.311429	0.382143	0.287143	0.264286	0.292143	0.557143
6	0.406429	0.327857	0.314286	0.307143
8	0.634286	0.367857	0.362143	0.34
10	0.547143	0.473571	0.322143	0.361429	0.502143	0.33	0.321429	0.363571	0.288571	0.267857	0.352143	0.294615

[truncated: 1 more sheets: Sup.table.1]
