# Supplementary material for: SARS-CoV-2 causes chronic lung inflammation and impaired respiratory capacity in aged Roborovski dwarf hamsters
Source: J Virol. 2025 Aug 11;99(9):e00755-25. doi: 10.1128/jvi.00755-25 (PMC12456015; doi:10.1128/jvi.00755-25)
Supplement: Data Set S2 — All statistical analyses carried out for the study. [file jvi.00755-25-s0002.xlsx]

## Sheet: Figure 1
d)
Penh (male dwarf hamster 2-6 mo)																	Penh female dwraf hamster 2-6 mo																	Penh male dwarf hamster 7-11 mo
Table Analyzed	Penh(male robo 2-6 mo)						Number of families	1									Table Analyzed	Penh( female robos 2-6 mo)						Number of families	1									Table Analyzed	Penh(male robos 7-11 mo)						Number of families	1
Data sets analyzed	A-L						Number of comparisons per family	11									Data sets analyzed	A-L						Number of comparisons per family	11									Data sets analyzed	A-L						Number of comparisons per family	11
							Alpha	0.05																Alpha	0.05																Alpha	0.05
ANOVA summary																	ANOVA summary																	ANOVA summary
F	8.543						Dunnett's multiple comparisons test	Mean Diff.	95.00% CI of diff.	Below threshold?	Summary	Adjusted P Value	L-?				F	6.913						Dunnett's multiple comparisons test	Mean Diff.	95.00% CI of diff.	Below threshold?	Summary	Adjusted P Value	L-?				F	0.7512						Dunnett's multiple comparisons test	Mean Diff.	95.00% CI of diff.	Below threshold?	Summary	Adjusted P Value	L-?
P value	<0.0001						0-60 vs. 0-5 (min)	0.1246	0.07187 to 0.1774	Yes	****	<0.0001	A	0-5			P value	<0.0001						0-60 vs. 0-5 (min)	0.161	0.07751 to 0.2444	Yes	****	<0.0001	A	0-5			P value	0.6872						0-60 vs. 0-5 (min)	0.1084	-0.06764 to 0.2844	No	ns	0.4645	A	0-5
P value summary	****						0-60 vs. 0-10 (min)	0.1054	0.05267 to 0.1582	Yes	****	<0.0001	B	0-10			P value summary	****						0-60 vs. 0-10 (min)	0.144	0.06056 to 0.2274	Yes	****	<0.0001	B	0-10			P value summary	ns						0-60 vs. 0-10 (min)	0.0329	-0.1431 to 0.2089	No	ns	0.9996	B	0-10
Significant diff. among means (P < 0.05)?	Yes						0-60 vs. 0-15 (min)	0.08355	0.03079 to 0.1363	Yes	***	0.0002	C	0-15			Significant diff. among means (P < 0.05)?	Yes						0-60 vs. 0-15 (min)	0.1026	0.01920 to 0.1861	Yes	**	0.0078	C	0-15			Significant diff. among means (P < 0.05)?	No						0-60 vs. 0-15 (min)	-0.004537	-0.1806 to 0.1715	No	ns	>0.9999	C	0-15
R squared	0.4653						0-60 vs. 0-20 (min)	0.06858	0.01581 to 0.1213	Yes	**	0.0042	D	0-20			R squared	0.4132						0-60 vs. 0-20 (min)	0.07424	-0.009205 to 0.1577	No	ns	0.1066	D	0-20			R squared	0.07107						0-60 vs. 0-20 (min)	-0.02065	-0.1967 to 0.1554	No	ns	>0.9999	D	0-20
							0-60 vs. 0-25 (min)	0.05096	-0.001811 to 0.1037	No	ns	0.0639	E	0-25										0-60 vs. 0-25 (min)	0.05032	-0.03312 to 0.1338	No	ns	0.4896	E	0-25										0-60 vs. 0-25 (min)	-0.0374	-0.2134 to 0.1386	No	ns	0.9987	E	0-25
Brown-Forsythe test							0-60 vs. 0-30 (min)	0.04584	-0.006931 to 0.09860	No	ns	0.1219	F	0-30			Brown-Forsythe test							0-60 vs. 0-30 (min)	0.03787	-0.04557 to 0.1213	No	ns	0.7968	F	0-30			Brown-Forsythe test							0-60 vs. 0-30 (min)	-0.03017	-0.2062 to 0.1459	No	ns	0.9998	F	0-30
F (DFn, DFd)	0.1805 (11, 108)						0-60 vs. 0-35 (min)	0.04175	-0.01101 to 0.09452	No	ns	0.1939	G	0-35			F (DFn, DFd)	0.1223 (11, 108)						0-60 vs. 0-35 (min)	0.02128	-0.06216 to 0.1047	No	ns	0.9941	G	0-35			F (DFn, DFd)	0.4851 (11, 108)						0-60 vs. 0-35 (min)	-0.02283	-0.1989 to 0.1532	No	ns	>0.9999	G	0-35
P value	0.9983						0-60 vs. 0-40 (min)	0.03454	-0.01823 to 0.08730	No	ns	0.3918	H	0-40			P value	0.9997						0-60 vs. 0-40 (min)	0.01272	-0.07072 to 0.09617	No	ns	>0.9999	H	0-40			P value	0.909						0-60 vs. 0-40 (min)	-0.0164	-0.1924 to 0.1596	No	ns	>0.9999	H	0-40
P value summary	ns						0-60 vs. 0-45 (min)	0.02399	-0.02877 to 0.07676	No	ns	0.7952	I	0-45			P value summary	ns						0-60 vs. 0-45 (min)	0.01435	-0.06910 to 0.09779	No	ns	0.9998	I	0-45			P value summary	ns						0-60 vs. 0-45 (min)	-0.006403	-0.1824 to 0.1696	No	ns	>0.9999	I	0-45
Are SDs significantly different (P < 0.05)?	No						0-60 vs. 0-50 (min)	0.0128	-0.03996 to 0.06557	No	ns	0.9961	J	0-50			Are SDs significantly different (P < 0.05)?	No						0-60 vs. 0-50 (min)	0.01446	-0.06899 to 0.09791	No	ns	0.9998	J	0-50			Are SDs significantly different (P < 0.05)?	No						0-60 vs. 0-50 (min)	-0.003743	-0.1798 to 0.1723	No	ns	>0.9999	J	0-50
							0-60 vs. 0-55 (min)	0.007639	-0.04513 to 0.06040	No	ns	>0.9999	K	0-55										0-60 vs. 0-55 (min)	0.003191	-0.08025 to 0.08664	No	ns	>0.9999	K	0-55										0-60 vs. 0-55 (min)	-0.001731	-0.1778 to 0.1743	No	ns	>0.9999	K	0-55
Bartlett's test																	Bartlett's test																	Bartlett's test
Bartlett's statistic (corrected)	2.194						Test details	Mean 1	Mean 2	Mean Diff.	SE of diff.	n1	n2	q	DF		Bartlett's statistic (corrected)	1.139						Test details	Mean 1	Mean 2	Mean Diff.	SE of diff.	n1	n2	q	DF		Bartlett's statistic (corrected)	2.723						Test details	Mean 1	Mean 2	Mean Diff.	SE of diff.	n1	n2	q	DF
P value	0.9977						0-60 vs. 0-5 (min)	0.4368	0.3122	0.1246	0.01891	10	10	6.592	108		P value	>0.9999						0-60 vs. 0-5 (min)	0.5061	0.3451	0.161	0.0299	10	10	5.384	108		P value	0.9939						0-60 vs. 0-5 (min)	0.4168	0.3084	0.1084	0.06307	10	10	1.719	108
P value summary	ns						0-60 vs. 0-10 (min)	0.4368	0.3314	0.1054	0.01891	10	10	5.577	108		P value summary	ns						0-60 vs. 0-10 (min)	0.5061	0.3621	0.144	0.0299	10	10	4.816	108		P value summary	ns						0-60 vs. 0-10 (min)	0.4168	0.3839	0.0329	0.06307	10	10	0.5216	108
Are SDs significantly different (P < 0.05)?	No						0-60 vs. 0-15 (min)	0.4368	0.3533	0.08355	0.01891	10	10	4.419	108		Are SDs significantly different (P < 0.05)?	No						0-60 vs. 0-15 (min)	0.5061	0.4034	0.1026	0.0299	10	10	3.433	108		Are SDs significantly different (P < 0.05)?	No						0-60 vs. 0-15 (min)	0.4168	0.4213	-0.004537	0.06307	10	10	0.07193	108
							0-60 vs. 0-20 (min)	0.4368	0.3683	0.06858	0.01891	10	10	3.627	108									0-60 vs. 0-20 (min)	0.5061	0.4318	0.07424	0.0299	10	10	2.483	108									0-60 vs. 0-20 (min)	0.4168	0.4375	-0.02065	0.06307	10	10	0.3274	108
ANOVA table	SS	DF	MS	F (DFn, DFd)	P value		0-60 vs. 0-25 (min)	0.4368	0.3859	0.05096	0.01891	10	10	2.695	108		ANOVA table	SS	DF	MS	F (DFn, DFd)	P value		0-60 vs. 0-25 (min)	0.5061	0.4557	0.05032	0.0299	10	10	1.683	108		ANOVA table	SS	DF	MS	F (DFn, DFd)	P value		0-60 vs. 0-25 (min)	0.4168	0.4542	-0.0374	0.06307	10	10	0.593	108
Treatment (between columns)	0.1679	11	0.01527	F (11, 108) = 8.543	P<0.0001		0-60 vs. 0-30 (min)	0.4368	0.391	0.04584	0.01891	10	10	2.424	108		Treatment (between columns)	0.3398	11	0.0309	F (11, 108) = 6.913	P<0.0001		0-60 vs. 0-30 (min)	0.5061	0.4682	0.03787	0.0299	10	10	1.267	108		Treatment (between columns)	0.1644	11	0.01494	F (11, 108) = 0.7512	P=0.6872		0-60 vs. 0-30 (min)	0.4168	0.447	-0.03017	0.06307	10	10	0.4783	108
Residual (within columns)	0.193	108	0.001787				0-60 vs. 0-35 (min)	0.4368	0.3951	0.04175	0.01891	10	10	2.209	108		Residual (within columns)	0.4827	108	0.004469				0-60 vs. 0-35 (min)	0.5061	0.4848	0.02128	0.0299	10	10	0.7118	108		Residual (within columns)	2.148	108	0.01989				0-60 vs. 0-35 (min)	0.4168	0.4396	-0.02283	0.06307	10	10	0.362	108
Total	0.3609	119					0-60 vs. 0-40 (min)	0.4368	0.4023	0.03454	0.01891	10	10	1.827	108		Total	0.8225	119					0-60 vs. 0-40 (min)	0.5061	0.4933	0.01272	0.0299	10	10	0.4256	108		Total	2.313	119					0-60 vs. 0-40 (min)	0.4168	0.4332	-0.0164	0.06307	10	10	0.2601	108
							0-60 vs. 0-45 (min)	0.4368	0.4128	0.02399	0.01891	10	10	1.269	108									0-60 vs. 0-45 (min)	0.5061	0.4917	0.01435	0.0299	10	10	0.4799	108									0-60 vs. 0-45 (min)	0.4168	0.4232	-0.006403	0.06307	10	10	0.1015	108
Data summary							0-60 vs. 0-50 (min)	0.4368	0.424	0.0128	0.01891	10	10	0.6771	108		Data summary							0-60 vs. 0-50 (min)	0.5061	0.4916	0.01446	0.0299	10	10	0.4836	108		Data summary							0-60 vs. 0-50 (min)	0.4168	0.4205	-0.003743	0.06307	10	10	0.05935	108
Number of treatments (columns)	12						0-60 vs. 0-55 (min)	0.4368	0.4292	0.007639	0.01891	10	10	0.4041	108		Number of treatments (columns)	12						0-60 vs. 0-55 (min)	0.5061	0.5029	0.003191	0.0299	10	10	0.1067	108		Number of treatments (columns)	12						0-60 vs. 0-55 (min)	0.4168	0.4185	-0.001731	0.06307	10	10	0.02744	108
Number of values (total)	120																Number of values (total)	120																Number of values (total)	120
e)
Universal dwarf hamster Penh
Table Analyzed	Penh(Universal)						Number of families	1
Data sets analyzed	A-L						Number of comparisons per family	11
							Alpha	0.05
ANOVA summary
F	8.119						Dunnett's multiple comparisons test	Mean Diff.	95.00% CI of diff.	Below threshold?	Summary	Adjusted P Value	L-?
P value	<0.0001						0-60 vs. 0-5 (min)	0.104	0.05967 to 0.1482	Yes	****	<0.0001	A	0-5
P value summary	****						0-60 vs. 0-10 (min)	0.06974	0.02545 to 0.1140	Yes	***	0.0002	B	0-10
Significant diff. among means (P < 0.05)?	Yes						0-60 vs. 0-15 (min)	0.04098	-0.003301 to 0.08527	No	ns	0.0854	C	0-15
R squared	0.112						0-60 vs. 0-20 (min)	0.02375	-0.02053 to 0.06804	No	ns	0.6429	D	0-20
							0-60 vs. 0-25 (min)	0.01178	-0.03251 to 0.05606	No	ns	0.9933	E	0-25
Brown-Forsythe test							0-60 vs. 0-30 (min)	0.008825	-0.03546 to 0.05311	No	ns	0.9994	F	0-30
F (DFn, DFd)	0.3671 (11, 708)						0-60 vs. 0-35 (min)	0.007017	-0.03727 to 0.05130	No	ns	>0.9999	G	0-35
P value	0.9684						0-60 vs. 0-40 (min)	0.005756	-0.03853 to 0.05004	No	ns	>0.9999	H	0-40
P value summary	ns						0-60 vs. 0-45 (min)	0.005745	-0.03854 to 0.05003	No	ns	>0.9999	I	0-45
Are SDs significantly different (P < 0.05)?	No						0-60 vs. 0-50 (min)	0.004042	-0.04024 to 0.04833	No	ns	>0.9999	J	0-50
							0-60 vs. 0-55 (min)	0.001721	-0.04256 to 0.04601	No	ns	>0.9999	K	0-55
Bartlett's test
Bartlett's statistic (corrected)	7.616						Test details	Mean 1	Mean 2	Mean Diff.	SE of diff.	n1	n2	q	DF
P value	0.7472						0-60 vs. 0-5 (min)	0.423	0.319	0.104	0.0161	60	60	6.457	708
P value summary	ns						0-60 vs. 0-10 (min)	0.423	0.3532	0.06974	0.0161	60	60	4.331	708
Are SDs significantly different (P < 0.05)?	No						0-60 vs. 0-15 (min)	0.423	0.382	0.04098	0.0161	60	60	2.546	708
							0-60 vs. 0-20 (min)	0.423	0.3992	0.02375	0.0161	60	60	1.475	708
ANOVA table	SS	DF	MS	F (DFn, DFd)	P value		0-60 vs. 0-25 (min)	0.423	0.4112	0.01178	0.0161	60	60	0.7314	708
Treatment (between columns)	0.6946	11	0.06315	F (11, 708) = 8.119	P<0.0001		0-60 vs. 0-30 (min)	0.423	0.4142	0.008825	0.0161	60	60	0.5481	708
Residual (within columns)	5.506	708	0.007777				0-60 vs. 0-35 (min)	0.423	0.416	0.007017	0.0161	60	60	0.4358	708
Total	6.201	719					0-60 vs. 0-40 (min)	0.423	0.4172	0.005756	0.0161	60	60	0.3575	708
							0-60 vs. 0-45 (min)	0.423	0.4172	0.005745	0.0161	60	60	0.3568	708
Data summary							0-60 vs. 0-50 (min)	0.423	0.4189	0.004042	0.0161	60	60	0.2511	708
Number of treatments (columns)	12						0-60 vs. 0-55 (min)	0.423	0.4213	0.001721	0.0161	60	60	0.1069	708
Number of values (total)	720
f)
Penh universal accepted WBP events time
Table Analyzed	Penh accepted time (Universal)					Number of families	1
Data sets analyzed	A-L					Number of comparisons per family	11
						Alpha	0.05
ANOVA summary
F	3.425					Dunnett's multiple comparisons test	Mean Diff.	95.00% CI of diff.	Below threshold?	Summary	Adjusted P Value	L-?
P value	0.0002					0-60 vs. 0-5 (min)	12.54	4.598 to 20.48	Yes	***	0.0002	A	0-5
P value summary	***					0-60 vs. 0-10 (min)	6.701	-1.239 to 14.64	No	ns	0.1449	B	0-10
Significant diff. among means (P < 0.05)?	Yes					0-60 vs. 0-15 (min)	3.919	-4.021 to 11.86	No	ns	0.7301	C	0-15
R squared	0.0977					0-60 vs. 0-20 (min)	2.673	-5.267 to 10.61	No	ns	0.9619	D	0-20
						0-60 vs. 0-25 (min)	1.16	-6.781 to 9.100	No	ns	>0.9999	E	0-25
Brown-Forsythe test						0-60 vs. 0-30 (min)	0.8733	-7.067 to 8.814	No	ns	>0.9999	F	0-30
F (DFn, DFd)	3.107 (11, 348)					0-60 vs. 0-35 (min)	0.8317	-7.109 to 8.772	No	ns	>0.9999	G	0-35
P value	0.0005					0-60 vs. 0-40 (min)	0.4759	-7.465 to 8.416	No	ns	>0.9999	H	0-40
P value summary	***					0-60 vs. 0-45 (min)	0.2027	-7.738 to 8.143	No	ns	>0.9999	I	0-45
Are SDs significantly different (P < 0.05)?	Yes					0-60 vs. 0-50 (min)	0.06589	-7.875 to 8.006	No	ns	>0.9999	J	0-50
						0-60 vs. 0-55 (min)	-0.1385	-8.079 to 7.802	No	ns	>0.9999	K	0-55
Bartlett's test
Bartlett's statistic (corrected)	30.45					Test details	Mean 1	Mean 2	Mean Diff.	SE of diff.	n1	n2	q	DF
P value	0.0013					0-60 vs. 0-5 (min)	48.08	35.54	12.54	2.879	30	30	4.355	348
P value summary	**					0-60 vs. 0-10 (min)	48.08	41.38	6.701	2.879	30	30	2.327	348
Are SDs significantly different (P < 0.05)?	Yes					0-60 vs. 0-15 (min)	48.08	44.16	3.919	2.879	30	30	1.361	348
						0-60 vs. 0-20 (min)	48.08	45.41	2.673	2.879	30	30	0.9285	348
ANOVA table	SS	DF	MS	F (DFn, DFd)		0-60 vs. 0-25 (min)	48.08	46.92	1.16	2.879	30	30	0.4029	348
Treatment (between columns)	4685	11	425.9	F (11, 348) = 3.425		0-60 vs. 0-30 (min)	48.08	47.21	0.8733	2.879	30	30	0.3033	348
Residual (within columns)	43269	348	124.3			0-60 vs. 0-35 (min)	48.08	47.25	0.8317	2.879	30	30	0.2889	348
Total	47954	359				0-60 vs. 0-40 (min)	48.08	47.61	0.4759	2.879	30	30	0.1653	348
						0-60 vs. 0-45 (min)	48.08	47.88	0.2027	2.879	30	30	0.0704	348
Data summary						0-60 vs. 0-50 (min)	48.08	48.02	0.06589	2.879	30	30	0.02289	348
Number of treatments (columns)	12					0-60 vs. 0-55 (min)	48.08	48.22	-0.1385	2.879	30	30	0.04811	348
Number of values (total)	360

## Sheet: Figure 2
d)
			Survival
	BA2.75.2	BA4	Delta	Mock		Comparison of Survival Curves Mock vs. Delta		Comparison of Survival Curves Mock vs. BA.4		Comparison of Survival Curves Mock vs. BA2.75.2		Comparison of Survival Curves Delta vs. BA4		Comparison of Survival Curves Delta vs. BA2.75.2
Number of rows	8	8	8	8
# of blank rows	4	4	4	4		Log-rank (Mantel-Cox) test		Log-rank (Mantel-Cox) test		Log-rank (Mantel-Cox) test		Log-rank (Mantel-Cox) test		Log-rank (Mantel-Cox) test
# rows with impossible data	0	0	0	0		Chi square	4.213	Chi square	1	Chi square	1	Chi square	1.72	Chi square	1.317
# censored subjects	3	3	1	4		df	1	df	1	df	1	df	1	df	1
# deaths/events	1	1	3	0		P value	0.0401	P value	0.3173	P value	0.3173	P value	0.1897	P value	0.2511
						P value summary	*	P value summary	ns	P value summary	ns	P value summary	ns	P value summary	ns
Median survival	Undefined	Undefined	5	Undefined		Are the survival curves sig different?	Yes	Are the survival curves sig different?	No	Are the survival curves sig different?	No	Are the survival curves sig different?	No	Are the survival curves sig different?	No
e)
Lung viral load
Table Analyzed	Transform of Titer						Number of families	1
Data sets analyzed	A-C						Number of comparisons per family	3
							Alpha	0.05
ANOVA summary
F	10.78						Tukey's multiple comparisons test	Mean Diff.	95.00% CI of diff.	Below threshold?	Summary	Adjusted P Value
P value	0.0103						BA4 vs. BA2.75.2	-0.7963	-1.423 to -0.1697	Yes	*	0.0187	A-B
P value summary	*						BA4 vs. Delta	-0.844	-1.471 to -0.2174	Yes	*	0.0145	A-C
Significant diff. among means (P < 0.05)?	Yes						BA2.75.2 vs. Delta	-0.04771	-0.6743 to 0.5789	No	ns	0.9705	B-C
R squared	0.7823
							Test details	Mean 1	Mean 2	Mean Diff.	SE of diff.	n1	n2	q	DF
Brown-Forsythe test							BA4 vs. BA2.75.2	5.723	6.52	-0.7963	0.2042	3	3	5.514	6
F (DFn, DFd)	0.3959 (2, 6)						BA4 vs. Delta	5.723	6.567	-0.844	0.2042	3	3	5.844	6
P value	0.6894						BA2.75.2 vs. Delta	6.52	6.567	-0.04771	0.2042	3	3	0.3304	6
P value summary	ns
Are SDs significantly different (P < 0.05)?	No
Bartlett's test
Bartlett's statistic (corrected)
P value
P value summary
Are SDs significantly different (P < 0.05)?
ANOVA table	SS	DF	MS	F (DFn, DFd)	P value
Treatment (between columns)	1.349	2	0.6744	F (2, 6) = 10.78	P=0.0103
Residual (within columns)	0.3754	6	0.06256
Total	1.724	8
Data summary
Number of treatments (columns)	3
Number of values (total)	9
f)
Penh comparison between SARs-CoV-2 VOCs and mock
Table Analyzed	Penh						Within each row, compare columns (simple effects within rows)
Two-way ANOVA	Ordinary						Number of families	4
Alpha	0.05						Number of comparisons per family	3
							Alpha	0.05
Source of Variation	% of total variation	P value	P value summary	Significant?
Interaction	18.53	0.016	*	Yes			Dunnett's multiple comparisons test	Predicted (LS) mean diff.	95.00% CI of diff.	Below threshold?	Summary	Adjusted P Value
Row Factor	15.13	0.001	**	Yes
Column Factor	32.99	<0.0001	****	Yes			Row 4 (1dpi)
							Mock vs. BA2.75.2	0.06271	-0.4825 to 0.6080	No	ns	0.985
ANOVA table	SS (Type III)	DF	MS	F (DFn, DFd)	P value		Mock vs. BA4	-0.04873	-0.5940 to 0.4965	No	ns	0.9928
Interaction	2.367	9	0.263	F (9, 45) = 2.614	P=0.0160		Mock vs. Delta	-0.173	-0.7183 to 0.3722	No	ns	0.7815
Row Factor	1.933	3	0.6444	F (3, 45) = 6.404	P=0.0010
Column Factor	4.215	3	1.405	F (3, 45) = 13.97	P<0.0001		Row 5 (2dpi)
Residual	4.528	45	0.1006				Mock vs. BA2.75.2	0.001822	-0.5434 to 0.5471	No	ns	>0.9999
							Mock vs. BA4	0.04487	-0.5004 to 0.5901	No	ns	0.9943
Data summary							Mock vs. Delta	-0.1564	-0.7016 to 0.3889	No	ns	0.8268
Number of columns (Column Factor)	4
Number of rows (Row Factor)	4						Row 6 (3dpi)
Number of values	61						Mock vs. BA2.75.2	-0.002684	-0.5928 to 0.5874	No	ns	>0.9999
							Mock vs. BA4	-0.06352	-0.6098 to 0.4828	No	ns	0.9849
							Mock vs. Delta	-1.202	-1.748 to -0.6557	Yes	****	<0.0001
							Row 7 (4dpi)
							Mock vs. BA2.75.2	-0.08668	-0.6778 to 0.5045	No	ns	0.9715
							Mock vs. BA4	-0.08524	-0.6326 to 0.4621	No	ns	0.9662
							Mock vs. Delta	-0.9836	-1.575 to -0.3924	Yes	***	0.0006
							Test details	Predicted (LS) mean 1	Predicted (LS) mean 2	Predicted (LS) mean diff.	SE of diff.	N1	N2	q	DF
							Row 4
							Mock vs. BA2.75.2	0.3687	0.306	0.06271	0.2243	4	4	0.2796	45
							Mock vs. BA4	0.3687	0.4174	-0.04873	0.2243	4	4	0.2173	45
							Mock vs. Delta	0.3687	0.5417	-0.173	0.2243	4	4	0.7715	45
							Row 5
							Mock vs. BA2.75.2	0.3672	0.3653	0.001822	0.2243	4	4	0.008124	45
							Mock vs. BA4	0.3672	0.3223	0.04487	0.2243	4	4	0.2001	45
							Mock vs. Delta	0.3672	0.5235	-0.1564	0.2243	4	4	0.6971	45
							Row 6
							Mock vs. BA2.75.2	0.4377	0.4404	-0.002684	0.2423	4	3	0.01108	45
							Mock vs. BA4	0.4377	0.5012	-0.06352	0.2243	4	4	0.2832	45
							Mock vs. Delta	0.4377	1.64	-1.202	0.2243	4	4	5.359	45
							Row 7
							Mock vs. BA2.75.2	0.4756	0.5623	-0.08668	0.2423	4	3	0.3578	45
							Mock vs. BA4	0.4756	0.5609	-0.08524	0.2243	4	4	0.3801	45
							Mock vs. Delta	0.4756	1.459	-0.9836	0.2423	4	3	4.06	45

## Sheet: Figure 4
d)
Survival						Survival young vs. aged dwarf hamsters with WBP
	Young male dwarf hamsters (5 m old)	Aged dwarf hamsters (13 m old)	Aged dwarf hamsters (13 m old) without WBP			Comparison of Survival Curves
Number of rows	20	20	20
# of blank rows	14	8	10			Log-rank (Mantel-Cox) test
# rows with impossible data	0	0	0			Chi square	3.988
# censored subjects	6	6	6			df	1
# deaths/events	0	6	4			P value	0.0458
						P value summary	*
Median survival	Undefined	25	Undefined			Are the survival curves sig different?	Yes
e)
Lung viral load
Table Analyzed	Titer
Column B	Aged dwarf hamsters
vs.	vs.
Column A	Young dwarf hamsters
Mann Whitney test
P value	0.0286
Exact or approximate P value?	Exact
P value summary	*
Significantly different (P < 0.05)?	Yes
One- or two-tailed P value?	Two-tailed
Sum of ranks in column A,B	10 , 26
Mann-Whitney U	0
Difference between medians
Median of column A	116500, n=4
Median of column B	527000, n=4
Difference: Actual	410500
Difference: Hodges-Lehmann	458200
f)
Non-stress Penh young vs. aged dwarf hamsters
Table Analyzed	Non-stress Penh						Compare each cell mean with the other cell mean in that row
Two-way ANOVA	Ordinary						Number of families	1
Alpha	0.05						Number of comparisons per family	27
							Alpha	0.05
Source of Variation	% of total variation	P value	P value summary	Significant?
Interaction	9.164	0.0516	ns	No			Bonferroni's multiple comparisons test	Predicted (LS) mean diff.	95.00% CI of diff.	Below threshold?	Summary	Adjusted P Value
Row Factor	16.02	<0.0001	****	Yes
Column Factor	1.287	0.0188	*	Yes			Young dwarf hamsters - Aged dwarf hamsters
							-1 dpi	0.01289	-0.3400 to 0.3657	No	ns	>0.9999
ANOVA table	SS (Type III)	DF	MS	F (DFn, DFd)	P value		1 dpi	0.09924	-0.2536 to 0.4521	No	ns	>0.9999
Interaction	2.005	26	0.0771	F (26, 283) = 1.529	P=0.0516		2 dpi	-0.271	-0.6239 to 0.08181	No	ns	0.4431
Row Factor	3.505	26	0.1348	F (26, 283) = 2.673	P<0.0001		3 dpi	-0.68	-1.044 to -0.3156	Yes	****	<0.0001
Column Factor	0.2816	1	0.2816	F (1, 283) = 5.584	P=0.0188		4 dpi	-0.2042	-0.5968 to 0.1884	No	ns	>0.9999
Residual	14.27	283	0.05043				5 dpi	-0.1244	-0.5318 to 0.2831	No	ns	>0.9999
							6 dpi	-0.1016	-0.5090 to 0.3059	No	ns	>0.9999
Difference between column means							7 dpi	-0.09162	-0.4991 to 0.3158	No	ns	>0.9999
Predicted (LS) mean of Young dwarf hamsters	0.3317						8 dpi	-0.08556	-0.4930 to 0.3219	No	ns	>0.9999
Predicted (LS) mean of Aged dwarf hamsters	0.3908						9 dpi	-0.02544	-0.4329 to 0.3820	No	ns	>0.9999
Difference between predicted means	-0.05915						10 dpi	-0.009444	-0.4169 to 0.3980	No	ns	>0.9999
SE of difference	0.02503						11 dpi	-0.01067	-0.4181 to 0.3968	No	ns	>0.9999
95% CI of difference	-0.1084 to -0.009878						12 dpi	-0.003111	-0.4106 to 0.4043	No	ns	>0.9999
							13 dpi	0.02711	-0.3803 to 0.4346	No	ns	>0.9999
Data summary							14 dpi	0.02856	-0.3789 to 0.4360	No	ns	>0.9999
Number of columns (Column Factor)	2						15 dpi	0.01144	-0.3960 to 0.4189	No	ns	>0.9999
Number of rows (Row Factor)	27						16 dpi	-0.01644	-0.4239 to 0.3910	No	ns	>0.9999
Number of values	337						17 dpi	0.05933	-0.3962 to 0.5149	No	ns	>0.9999
							18 dpi	-0.03333	-0.4408 to 0.3741	No	ns	>0.9999
							20 dpi	0.004611	-0.4509 to 0.4601	No	ns	>0.9999
							24 dpi	0.01067	-0.3968 to 0.4181	No	ns	>0.9999
							26 dpi	-0.037	-0.4925 to 0.4185	No	ns	>0.9999
							31 dpi	-0.01572	-0.4232 to 0.3917	No	ns	>0.9999
							33 dpi	-0.06817	-0.5237 to 0.3874	No	ns	>0.9999
							38 dpi	-0.04017	-0.4675 to 0.3872	No	ns	>0.9999
							42 dpi	-0.01338	-0.4407 to 0.4139	No	ns	>0.9999
							45 dpi	-0.01976	-0.4272 to 0.3877	No	ns	>0.9999
							Test details	Predicted (LS) mean 1	Predicted (LS) mean 2	Predicted (LS) mean diff.	SE of diff.	N1	N2	t	DF
							Young dwarf hamsters - Aged dwarf hamsters
							-1 dpi	0.3576	0.3447	0.01289	0.1123	6	12	0.1148	283
							1 dpi	0.3945	0.2953	0.09924	0.1123	6	12	0.8838	283
							2 dpi	0.3974	0.6684	-0.271	0.1123	6	12	2.414	283
							3 dpi	0.4123	1.092	-0.68	0.116	6	10	5.864	283
							4 dpi	0.4177	0.6219	-0.2042	0.1249	6	7	1.634	283
							5 dpi	0.3094	0.4338	-0.1244	0.1296	6	6	0.9593	283
							6 dpi	0.3129	0.4144	-0.1016	0.1296	6	6	0.7833	283
							7 dpi	0.2986	0.3902	-0.09162	0.1296	6	6	0.7066	283
							8 dpi	0.3062	0.3918	-0.08556	0.1296	6	6	0.6599	283
							9 dpi	0.3579	0.3833	-0.02544	0.1296	6	6	0.1963	283
							10 dpi	0.3486	0.358	-0.009444	0.1296	6	6	0.07285	283
							11 dpi	0.3076	0.3182	-0.01067	0.1296	6	6	0.08227	283
							12 dpi	0.2929	0.296	-0.003111	0.1296	6	6	0.024	283
							13 dpi	0.3417	0.3146	0.02711	0.1296	6	6	0.2091	283
							14 dpi	0.3376	0.309	0.02856	0.1296	6	6	0.2203	283
							15 dpi	0.3314	0.32	0.01144	0.1296	6	6	0.08827	283
							16 dpi	0.3361	0.3526	-0.01644	0.1296	6	6	0.1268	283
							17 dpi	0.4043	0.345	0.05933	0.145	6	4	0.4093	283
							18 dpi	0.3073	0.3407	-0.03333	0.1296	6	6	0.2571	283
							20 dpi	0.3471	0.3425	0.004611	0.145	6	4	0.03181	283
							24 dpi	0.33	0.3193	0.01067	0.1296	6	6	0.08227	283
							26 dpi	0.2873	0.3243	-0.037	0.145	6	4	0.2553	283
							31 dpi	0.2754	0.2911	-0.01572	0.1296	6	6	0.1213	283
							33 dpi	0.247	0.3152	-0.06817	0.145	6	4	0.4703	283
							38 dpi	0.2884	0.3286	-0.04017	0.136	6	5	0.2954	283
							42 dpi	0.2996	0.3129	-0.01338	0.136	6	5	0.09838	283
							45 dpi	0.3083	0.3281	-0.01976	0.1296	6	6	0.1524	283
g)
Stress-Penh young vs. aged dwarf hamsters
Table Analyzed	Stress Penh						Compare each cell mean with the other cell mean in that row
Two-way ANOVA	Ordinary						Number of families	1
Alpha	0.05						Number of comparisons per family	27
							Alpha	0.05
Source of Variation	% of total variation	P value	P value summary	Significant?
Interaction	2.236	0.9794	ns	No			Bonferroni's multiple comparisons test	Predicted (LS) mean diff.	95.00% CI of diff.	Below threshold?	Summary	Adjusted P Value
Row Factor	41.67	<0.0001	****	Yes
Column Factor	2.857	<0.0001	****	Yes			Young dwarf hamsters - Aged dwarf hamsters
							-1 dpi	-0.02049	-0.4971 to 0.4562	No	ns	>0.9999
ANOVA table	SS (Type III)	DF	MS	F (DFn, DFd)	P value		1 dpi	0.1512	-0.3254 to 0.6278	No	ns	>0.9999
Interaction	1.217	26	0.04679	F (26, 283) = 0.5085	P=0.9794		2 dpi	-0.03692	-0.5136 to 0.4397	No	ns	>0.9999
Row Factor	22.67	26	0.8718	F (26, 283) = 9.475	P<0.0001		3 dpi	-0.4904	-0.9827 to 0.001828	No	ns	0.052
Column Factor	1.554	1	1.554	F (1, 283) = 16.89	P<0.0001		4 dpi	-0.2119	-0.7423 to 0.3184	No	ns	>0.9999
Residual	26.04	283	0.09201				5 dpi	-0.04745	-0.5978 to 0.5029	No	ns	>0.9999
							6 dpi	-0.05532	-0.6057 to 0.4951	No	ns	>0.9999
Difference between column means							7 dpi	-0.0579	-0.6083 to 0.4925	No	ns	>0.9999
Predicted (LS) mean of Young dwarf hamsters	0.4572						8 dpi	-0.1449	-0.6953 to 0.4055	No	ns	>0.9999
Predicted (LS) mean of Aged dwarf hamsters	0.5962						9 dpi	-0.1192	-0.6696 to 0.4311	No	ns	>0.9999
Difference between predicted means	-0.139						10 dpi	-0.1435	-0.6938 to 0.4069	No	ns	>0.9999
SE of difference	0.03381						11 dpi	-0.1015	-0.6519 to 0.4488	No	ns	>0.9999
95% CI of difference	-0.2055 to -0.07240						12 dpi	-0.1137	-0.6641 to 0.4367	No	ns	>0.9999
							13 dpi	-0.1456	-0.6960 to 0.4048	No	ns	>0.9999
Data summary							14 dpi	-0.09777	-0.6481 to 0.4526	No	ns	>0.9999
Number of columns (Column Factor)	2						15 dpi	-0.07512	-0.6255 to 0.4753	No	ns	>0.9999
Number of rows (Row Factor)	27						16 dpi	-0.1798	-0.7302 to 0.3705	No	ns	>0.9999
Number of values	337						17 dpi	-0.2303	-0.8456 to 0.3850	No	ns	>0.9999
							18 dpi	-0.1114	-0.6618 to 0.4389	No	ns	>0.9999
							20 dpi	-0.2108	-0.8262 to 0.4045	No	ns	>0.9999
							24 dpi	-0.1343	-0.6847 to 0.4161	No	ns	>0.9999
							26 dpi	-0.2727	-0.8880 to 0.3426	No	ns	>0.9999
							31 dpi	-0.2738	-0.8241 to 0.2766	No	ns	>0.9999
							33 dpi	-0.3043	-0.9197 to 0.3110	No	ns	>0.9999
							38 dpi	-0.1322	-0.7094 to 0.4450	No	ns	>0.9999
							42 dpi	-0.09962	-0.6769 to 0.4776	No	ns	>0.9999
							45 dpi	-0.09214	-0.6425 to 0.4582	No	ns	>0.9999
							Test details	Predicted (LS) mean 1	Predicted (LS) mean 2	Predicted (LS) mean diff.	SE of diff.	N1	N2	t	DF
							Young dwarf hamsters - Aged dwarf hamsters
							-1 dpi	0.4274	0.4479	-0.02049	0.1517	6	12	0.1351	283
							1 dpi	1.2	1.049	0.1512	0.1517	6	12	0.9969	283
							2 dpi	1.333	1.37	-0.03692	0.1517	6	12	0.2434	283
							3 dpi	0.7408	1.231	-0.4904	0.1566	6	10	3.131	283
							4 dpi	0.6148	0.8267	-0.2119	0.1688	6	7	1.256	283
							5 dpi	0.4618	0.5093	-0.04745	0.1751	6	6	0.2709	283
							6 dpi	0.5191	0.5744	-0.05532	0.1751	6	6	0.3159	283
							7 dpi	0.4456	0.5035	-0.0579	0.1751	6	6	0.3306	283
							8 dpi	0.3636	0.5085	-0.1449	0.1751	6	6	0.8273	283
							9 dpi	0.3772	0.4964	-0.1192	0.1751	6	6	0.6808	283
							10 dpi	0.3721	0.5156	-0.1435	0.1751	6	6	0.8191	283
							11 dpi	0.3415	0.4431	-0.1015	0.1751	6	6	0.5798	283
							12 dpi	0.3224	0.4361	-0.1137	0.1751	6	6	0.6492	283
							13 dpi	0.324	0.4696	-0.1456	0.1751	6	6	0.8314	283
							14 dpi	0.3353	0.4331	-0.09777	0.1751	6	6	0.5582	283
							15 dpi	0.3815	0.4567	-0.07512	0.1751	6	6	0.4289	283
							16 dpi	0.3337	0.5136	-0.1798	0.1751	6	6	1.027	283
							17 dpi	0.3327	0.563	-0.2303	0.1958	6	4	1.176	283
							18 dpi	0.384	0.4955	-0.1114	0.1751	6	6	0.6363	283
							20 dpi	0.3492	0.56	-0.2108	0.1958	6	4	1.077	283
							24 dpi	0.3527	0.487	-0.1343	0.1751	6	6	0.7668	283
							26 dpi	0.3539	0.6266	-0.2727	0.1958	6	4	1.393	283
							31 dpi	0.3372	0.611	-0.2738	0.1751	6	6	1.563	283
							33 dpi	0.2695	0.5738	-0.3043	0.1958	6	4	1.554	283
							38 dpi	0.3617	0.4939	-0.1322	0.1837	6	5	0.7197	283
							42 dpi	0.3567	0.4563	-0.09962	0.1837	6	5	0.5424	283
							45 dpi	0.3532	0.4454	-0.09214	0.1751	6	6	0.5261	283

## Sheet: Figure 6
d)
Survival
	Vehicle treated	Molupiravir	Paxlovid-like treated		Comparison of Survival Curves vehicle vs. paxlovid-like treated		Comparison of Survival Curves vehicle vs. molnupiravir treated		Comparison of Survival Curves molnupiravir vs. paxlovid-like treatd
Number of rows	12	12	12
# of blank rows	4	4	4		Log-rank (Mantel-Cox) test		Log-rank (Mantel-Cox) test		Log-rank (Mantel-Cox) test
# rows with impossible data	0	0	0		Chi square	5.027	Chi square	0.9986	Chi square	2.14
# censored subjects	4	6	8		df	1	df	1	df	1
# deaths/events	4	2	0		P value	0.025	P value	0.3176	P value	0.1435
					P value summary	*	P value summary	ns	P value summary	ns
Median survival	26	Undefined	Undefined		Are the survival curves sig different?	Yes	Are the survival curves sig different?	No	Are the survival curves sig different?	No
e)
Lung viral load
Table Analyzed	Transform of Titer						Number of families	1
Data sets analyzed	A-C						Number of comparisons per family	3
							Alpha	0.05
ANOVA summary
F	26.85						Tukey's multiple comparisons test	Mean Diff.	95.00% CI of diff.	Below threshold?	Summary	Adjusted P Value
P value	<0.0001						Vehicle treated vs. Molnupiravir treated	0.6337	-0.1152 to 1.383	No	ns	0.0989	A-B
P value summary	****						Vehicle treated vs. Paxlovid-like treated	2.053	1.264 to 2.843	Yes	****	<0.0001	A-C
Significant diff. among means (P < 0.05)?	Yes						Molnupiravir treated vs. Paxlovid-like treated	1.42	0.6708 to 2.169	Yes	**	0.0011	B-C
R squared	0.843
							Test details	Mean 1	Mean 2	Mean Diff.	SE of diff.	n1	n2	q	DF
Brown-Forsythe test							Vehicle treated vs. Molnupiravir treated	5.79	5.156	0.6337	0.2732	4	5	3.28	10
F (DFn, DFd)	2.607 (2, 10)						Vehicle treated vs. Paxlovid-like treated	5.79	3.736	2.053	0.288	4	4	10.08	10
P value	0.1226						Molnupiravir treated vs. Paxlovid-like treated	5.156	3.736	1.42	0.2732	5	4	7.349	10
P value summary	ns
Are SDs significantly different (P < 0.05)?	No
Bartlett's test
Bartlett's statistic (corrected)	3.447
P value	0.1785
P value summary	ns
Are SDs significantly different (P < 0.05)?	No
ANOVA table	SS	DF	MS	F (DFn, DFd)	P value
Treatment (between columns)	8.908	2	4.454	F (2, 10) = 26.85	P<0.0001
Residual (within columns)	1.659	10	0.1659
Total	10.57	12
Data summary
Number of treatments (columns)	3
Number of values (total)	13
f)
Non stress-Penh
Table Analyzed	Non-stress Penh
							Within each row, compare columns (simple effects within rows)
Two-way ANOVA	Ordinary
Alpha	0.05						Number of families	22
							Number of comparisons per family	2
Source of Variation	% of total variation	P value	P value summary	Significant?			Alpha	0.05
Interaction	15.24	0.0441	*	Yes
Row Factor	19.26	<0.0001	****	Yes			Dunnett's multiple comparisons test	Predicted (LS) mean diff.	95.00% CI of diff.	Below threshold?	Summary	Adjusted P Value
Column Factor	5.106	<0.0001	****	Yes
							-1 dpi
ANOVA table	SS (Type III)	DF	MS	F (DFn, DFd)	P value		Vehicle treated vs. Molnupiravir treated	-0.006218	-0.3177 to 0.3053	No	ns	0.9985
Interaction	4.8	42	0.1143	F (42, 219) = 1.460	P=0.0441		Vehicle treated vs. Paxlovid-like treated	-0.02413	-0.3357 to 0.2874	No	ns	0.9784
Row Factor	6.065	21	0.2888	F (21, 219) = 3.688	P<0.0001
Column Factor	1.608	2	0.804	F (2, 219) = 10.27	P<0.0001		1 dpi
Residual	17.15	219	0.0783				Vehicle treated vs. Molnupiravir treated	0.1366	-0.3040 to 0.5771	No	ns	0.7131
							Vehicle treated vs. Paxlovid-like treated	0.1034	-0.3371 to 0.5440	No	ns	0.8215
Data summary
Number of columns (Column Factor)	3						2 dpi
Number of rows (Row Factor)	22						Vehicle treated vs. Molnupiravir treated	0.2129	-0.2062 to 0.6320	No	ns	0.4255
Number of values	285						Vehicle treated vs. Paxlovid-like treated	0.2421	-0.1770 to 0.6611	No	ns	0.3369
							3 dpi
							Vehicle treated vs. Molnupiravir treated	0.7405	0.3799 to 1.101	Yes	****	<0.0001
							Vehicle treated vs. Paxlovid-like treated	1.096	0.6925 to 1.499	Yes	****	<0.0001
							4 dpi
							Vehicle treated vs. Molnupiravir treated	0.113	-0.2476 to 0.4736	No	ns	0.7132
							Vehicle treated vs. Paxlovid-like treated	0.725	0.3218 to 1.128	Yes	***	0.0002
							5 dpi
							Vehicle treated vs. Molnupiravir treated	0.5103	0.06970 to 0.9508	Yes	*	0.02
							Vehicle treated vs. Paxlovid-like treated	0.3909	-0.04963 to 0.8315	No	ns	0.0896
							6 dpi
							Vehicle treated vs. Molnupiravir treated	0.5169	0.07631 to 0.9574	Yes	*	0.0183
							Vehicle treated vs. Paxlovid-like treated	0.51	0.06948 to 0.9506	Yes	*	0.0201
							7 dpi
							Vehicle treated vs. Molnupiravir treated	0.3157	-0.1249 to 0.7562	No	ns	0.1951
							Vehicle treated vs. Paxlovid-like treated	0.3243	-0.1162 to 0.7649	No	ns	0.1796
							8 dpi
							Vehicle treated vs. Molnupiravir treated	0.1107	-0.3299 to 0.5512	No	ns	0.7989
							Vehicle treated vs. Paxlovid-like treated	0.09231	-0.3483 to 0.5329	No	ns	0.8544
							9 dpi
							Vehicle treated vs. Molnupiravir treated	0.1092	-0.3314 to 0.5497	No	ns	0.8036
							Vehicle treated vs. Paxlovid-like treated	0.09433	-0.3462 to 0.5349	No	ns	0.8486
							10 dpi
							Vehicle treated vs. Molnupiravir treated	0.0885	-0.3521 to 0.5291	No	ns	0.8652
							Vehicle treated vs. Paxlovid-like treated	0.1085	-0.3321 to 0.5491	No	ns	0.8057
							11 dpi
							Vehicle treated vs. Molnupiravir treated	0.0015	-0.4391 to 0.4421	No	ns	>0.9999
							Vehicle treated vs. Paxlovid-like treated	0.0725	-0.3681 to 0.5131	No	ns	0.907
							12 dpi
							Vehicle treated vs. Molnupiravir treated	-0.007	-0.4476 to 0.4336	No	ns	0.9991
							Vehicle treated vs. Paxlovid-like treated	0.06433	-0.3762 to 0.5049	No	ns	0.9258
							14 dpi
							Vehicle treated vs. Molnupiravir treated	0.019	-0.4216 to 0.4596	No	ns	0.9932
							Vehicle treated vs. Paxlovid-like treated	0.1057	-0.3349 to 0.5462	No	ns	0.8146
							16 dpi
							Vehicle treated vs. Molnupiravir treated	-0.07867	-0.5192 to 0.3619	No	ns	0.8916
							Vehicle treated vs. Paxlovid-like treated	-0.001833	-0.4424 to 0.4387	No	ns	>0.9999
							18 dpi
							Vehicle treated vs. Molnupiravir treated	-0.005	-0.4456 to 0.4356	No	ns	0.9995
							Vehicle treated vs. Paxlovid-like treated	-0.029	-0.4696 to 0.4116	No	ns	0.9844
							20 dpi
							Vehicle treated vs. Molnupiravir treated	-0.065	-0.5056 to 0.3756	No	ns	0.9244
							Vehicle treated vs. Paxlovid-like treated	-0.001667	-0.4422 to 0.4389	No	ns	>0.9999
							24 dpi
							Vehicle treated vs. Molnupiravir treated	0.02633	-0.4142 to 0.4669	No	ns	0.9871
							Vehicle treated vs. Paxlovid-like treated	0.007333	-0.4332 to 0.4479	No	ns	0.999
							31 dpi
							Vehicle treated vs. Molnupiravir treated	-0.004667	-0.4452 to 0.4359	No	ns	0.9996
							Vehicle treated vs. Paxlovid-like treated	0.031	-0.4096 to 0.4716	No	ns	0.9822
							36 dpi
							Vehicle treated vs. Molnupiravir treated	-0.0425	-0.4831 to 0.3981	No	ns	0.9668
							Vehicle treated vs. Paxlovid-like treated	0.02767	-0.4129 to 0.4682	No	ns	0.9858
							42 dpi
							Vehicle treated vs. Molnupiravir treated	-0.04133	-0.4819 to 0.3992	No	ns	0.9685
							Vehicle treated vs. Paxlovid-like treated	0.02833	-0.4122 to 0.4689	No	ns	0.9851
							45 dpi
							Vehicle treated vs. Molnupiravir treated	0.067	-0.3736 to 0.5076	No	ns	0.9199
							Vehicle treated vs. Paxlovid-like treated	0.0565	-0.3841 to 0.4971	No	ns	0.9422
							Test details	Predicted (LS) mean 1	Predicted (LS) mean 2	Predicted (LS) mean diff.	SE of diff.	N1	N2	q	DF
							-1 dpi
							Vehicle treated vs. Molnupiravir treated	0.3516	0.3578	-0.006218	0.1399	8	8	0.04444	219
							Vehicle treated vs. Paxlovid-like treated	0.3516	0.3757	-0.02413	0.1399	8	8	0.1725	219
							1 dpi
							Vehicle treated vs. Molnupiravir treated	0.4523	0.3157	0.1366	0.1979	4	4	0.6903	219
							Vehicle treated vs. Paxlovid-like treated	0.4523	0.3488	0.1034	0.1979	4	4	0.5227	219
							2 dpi
							Vehicle treated vs. Molnupiravir treated	0.5462	0.3333	0.2129	0.1877	5	4	1.134	219
							Vehicle treated vs. Paxlovid-like treated	0.5462	0.3042	0.2421	0.1877	5	4	1.29	219
							3 dpi
							Vehicle treated vs. Molnupiravir treated	1.417	0.6764	0.7405	0.1616	6	6	4.583	219
							Vehicle treated vs. Paxlovid-like treated	1.417	0.3212	1.096	0.1806	6	4	6.066	219
							4 dpi
							Vehicle treated vs. Molnupiravir treated	1.075	0.9625	0.113	0.1616	6	6	0.6993	219
							Vehicle treated vs. Paxlovid-like treated	1.075	0.3505	0.725	0.1806	6	4	4.014	219
							5 dpi
							Vehicle treated vs. Molnupiravir treated	0.7943	0.284	0.5103	0.1979	4	4	2.579	219
							Vehicle treated vs. Paxlovid-like treated	0.7943	0.4033	0.3909	0.1979	4	4	1.976	219
							6 dpi
							Vehicle treated vs. Molnupiravir treated	0.84	0.3232	0.5169	0.1979	4	4	2.612	219
							Vehicle treated vs. Paxlovid-like treated	0.84	0.33	0.51	0.1979	4	4	2.578	219
							7 dpi
							Vehicle treated vs. Molnupiravir treated	0.631	0.3153	0.3157	0.1979	4	4	1.595	219
							Vehicle treated vs. Paxlovid-like treated	0.631	0.3067	0.3243	0.1979	4	4	1.639	219
							8 dpi
							Vehicle treated vs. Molnupiravir treated	0.4512	0.3405	0.1107	0.1979	4	4	0.5593	219
							Vehicle treated vs. Paxlovid-like treated	0.4512	0.3589	0.09231	0.1979	4	4	0.4665	219
							9 dpi
							Vehicle treated vs. Molnupiravir treated	0.42	0.3108	0.1092	0.1979	4	4	0.5517	219
							Vehicle treated vs. Paxlovid-like treated	0.42	0.3257	0.09433	0.1979	4	4	0.4767	219
							10 dpi
							Vehicle treated vs. Molnupiravir treated	0.3858	0.2973	0.0885	0.1979	4	4	0.4473	219
							Vehicle treated vs. Paxlovid-like treated	0.3858	0.2773	0.1085	0.1979	4	4	0.5483	219
							11 dpi
							Vehicle treated vs. Molnupiravir treated	0.3522	0.3507	0.0015	0.1979	4	4	0.007581	219
							Vehicle treated vs. Paxlovid-like treated	0.3522	0.2797	0.0725	0.1979	4	4	0.3664	219
							12 dpi
							Vehicle treated vs. Molnupiravir treated	0.3322	0.3392	-0.007	0.1979	4	4	0.03538	219
							Vehicle treated vs. Paxlovid-like treated	0.3322	0.2678	0.06433	0.1979	4	4	0.3251	219
							14 dpi
							Vehicle treated vs. Molnupiravir treated	0.3893	0.3703	0.019	0.1979	4	4	0.09602	219
							Vehicle treated vs. Paxlovid-like treated	0.3893	0.2837	0.1057	0.1979	4	4	0.534	219
							16 dpi
							Vehicle treated vs. Molnupiravir treated	0.3072	0.3858	-0.07867	0.1979	4	4	0.3976	219
							Vehicle treated vs. Paxlovid-like treated	0.3072	0.309	-0.001833	0.1979	4	4	0.009265	219
							18 dpi
							Vehicle treated vs. Molnupiravir treated	0.3208	0.3258	-0.005	0.1979	4	4	0.02527	219
							Vehicle treated vs. Paxlovid-like treated	0.3208	0.3498	-0.029	0.1979	4	4	0.1466	219
							20 dpi
							Vehicle treated vs. Molnupiravir treated	0.3052	0.3702	-0.065	0.1979	4	4	0.3285	219
							Vehicle treated vs. Paxlovid-like treated	0.3052	0.3068	-0.001667	0.1979	4	4	0.008423	219
							24 dpi
							Vehicle treated vs. Molnupiravir treated	0.3445	0.3182	0.02633	0.1979	4	4	0.1331	219
							Vehicle treated vs. Paxlovid-like treated	0.3445	0.3372	0.007333	0.1979	4	4	0.03706	219
							31 dpi
							Vehicle treated vs. Molnupiravir treated	0.3003	0.305	-0.004667	0.1979	4	4	0.02358	219
							Vehicle treated vs. Paxlovid-like treated	0.3003	0.2693	0.031	0.1979	4	4	0.1567	219
							36 dpi
							Vehicle treated vs. Molnupiravir treated	0.3175	0.36	-0.0425	0.1979	4	4	0.2148	219
							Vehicle treated vs. Paxlovid-like treated	0.3175	0.2898	0.02767	0.1979	4	4	0.1398	219
							42 dpi
							Vehicle treated vs. Molnupiravir treated	0.3065	0.3478	-0.04133	0.1979	4	4	0.2089	219
							Vehicle treated vs. Paxlovid-like treated	0.3065	0.2782	0.02833	0.1979	4	4	0.1432	219
							45 dpi
							Vehicle treated vs. Molnupiravir treated	0.387	0.32	0.067	0.1979	4	4	0.3386	219
							Vehicle treated vs. Paxlovid-like treated	0.387	0.3305	0.0565	0.1979	4	4	0.2855	219
g)
Stress-Penh
Table Analyzed	Stress Penh						Within each row, compare columns (simple effects within rows)
Two-way ANOVA	Ordinary						Number of families	22
Alpha	0.05						Number of comparisons per family	2
							Alpha	0.05
Source of Variation	% of total variation	P value	P value summary	Significant?
Interaction	10.18	0.3561	ns	No			Dunnett's multiple comparisons test	Predicted (LS) mean diff.	95.00% CI of diff.	Below threshold?	Summary	Adjusted P Value
Row Factor	27.34	<0.0001	****	Yes
Column Factor	8.816	<0.0001	****	Yes			-1 dpi
							Vehicle treated vs. Molnupiravir treated	-0.02305	-0.4661 to 0.4200	No	ns	0.9902
ANOVA table	SS (Type III)	DF	MS	F (DFn, DFd)	P value		Vehicle treated vs. Paxlovid-like treated	-0.02761	-0.4706 to 0.4154	No	ns	0.986
Interaction	7.166	42	0.1706	F (42, 219) = 1.077	P=0.3561
Row Factor	19.24	21	0.9164	F (21, 219) = 5.787	P<0.0001		1 dpi
Column Factor	6.205	2	3.103	F (2, 219) = 19.59	P<0.0001		Vehicle treated vs. Molnupiravir treated	0.6145	-0.01201 to 1.241	No	ns	0.0554
Residual	34.68	219	0.1584				Vehicle treated vs. Paxlovid-like treated	0.551	-0.07552 to 1.178	No	ns	0.0932
Data summary							2 dpi
Number of columns (Column Factor)	3						Vehicle treated vs. Molnupiravir treated	0.4698	-0.1261 to 1.066	No	ns	0.144
Number of rows (Row Factor)	22						Vehicle treated vs. Paxlovid-like treated	0.7863	0.1903 to 1.382	Yes	**	0.007
Number of values	285
							3 dpi
							Vehicle treated vs. Molnupiravir treated	0.738	0.2251 to 1.251	Yes	**	0.003
							Vehicle treated vs. Paxlovid-like treated	1.28	0.7063 to 1.853	Yes	****	<0.0001
							4 dpi
							Vehicle treated vs. Molnupiravir treated	0.1634	-0.3495 to 0.6762	No	ns	0.7052
							Vehicle treated vs. Paxlovid-like treated	0.9643	0.3909 to 1.538	Yes	***	0.0004
							5 dpi
							Vehicle treated vs. Molnupiravir treated	0.5788	-0.04779 to 1.205	No	ns	0.0747
							Vehicle treated vs. Paxlovid-like treated	0.5132	-0.1133 to 1.140	No	ns	0.1242
							6 dpi
							Vehicle treated vs. Molnupiravir treated	0.5638	-0.06270 to 1.190	No	ns	0.0842
							Vehicle treated vs. Paxlovid-like treated	0.6351	0.008554 to 1.262	Yes	*	0.0464
							7 dpi
							Vehicle treated vs. Molnupiravir treated	0.7225	0.09596 to 1.349	Yes	*	0.0207
							Vehicle treated vs. Paxlovid-like treated	0.7109	0.08436 to 1.337	Yes	*	0.0231
							8 dpi
							Vehicle treated vs. Molnupiravir treated	0.254	-0.3726 to 0.8805	No	ns	0.5681
							Vehicle treated vs. Paxlovid-like treated	0.3278	-0.2987 to 0.9544	No	ns	0.4006
							9 dpi
							Vehicle treated vs. Molnupiravir treated	0.3289	-0.2976 to 0.9555	No	ns	0.3983
							Vehicle treated vs. Paxlovid-like treated	0.3295	-0.2971 to 0.9560	No	ns	0.3972
							10 dpi
							Vehicle treated vs. Molnupiravir treated	0.4164	-0.2101 to 1.043	No	ns	0.2407
							Vehicle treated vs. Paxlovid-like treated	0.4871	-0.1394 to 1.114	No	ns	0.1501
							11 dpi
							Vehicle treated vs. Molnupiravir treated	0.1556	-0.4709 to 0.7822	No	ns	0.8028
							Vehicle treated vs. Paxlovid-like treated	0.1921	-0.4345 to 0.8186	No	ns	0.7183
							12 dpi
							Vehicle treated vs. Molnupiravir treated	0.1163	-0.5102 to 0.7429	No	ns	0.8834
							Vehicle treated vs. Paxlovid-like treated	0.1463	-0.4802 to 0.7729	No	ns	0.8231
							14 dpi
							Vehicle treated vs. Molnupiravir treated	0.005	-0.6215 to 0.6315	No	ns	0.9998
							Vehicle treated vs. Paxlovid-like treated	0.1116	-0.5149 to 0.7381	No	ns	0.8921
							16 dpi
							Vehicle treated vs. Molnupiravir treated	0.04107	-0.5855 to 0.6676	No	ns	0.9845
							Vehicle treated vs. Paxlovid-like treated	0.07393	-0.5526 to 0.7005	No	ns	0.9508
							18 dpi
							Vehicle treated vs. Molnupiravir treated	0.06464	-0.5619 to 0.6912	No	ns	0.9621
							Vehicle treated vs. Paxlovid-like treated	0.05554	-0.5710 to 0.6821	No	ns	0.9719
							20 dpi
							Vehicle treated vs. Molnupiravir treated	0.07143	-0.5551 to 0.6980	No	ns	0.954
							Vehicle treated vs. Paxlovid-like treated	0.1205	-0.5060 to 0.7471	No	ns	0.8755
							24 dpi
							Vehicle treated vs. Molnupiravir treated	0.1059	-0.5206 to 0.7324	No	ns	0.9022
							Vehicle treated vs. Paxlovid-like treated	0.1498	-0.4767 to 0.7764	No	ns	0.8155
							31 dpi
							Vehicle treated vs. Molnupiravir treated	0.09143	-0.5351 to 0.7180	No	ns	0.9259
							Vehicle treated vs. Paxlovid-like treated	0.09821	-0.5283 to 0.7247	No	ns	0.9151
							36 dpi
							Vehicle treated vs. Molnupiravir treated	0.08	-0.5465 to 0.7065	No	ns	0.9427
							Vehicle treated vs. Paxlovid-like treated	0.1379	-0.4887 to 0.7644	No	ns	0.841
							42 dpi
							Vehicle treated vs. Molnupiravir treated	0.01554	-0.6110 to 0.6421	No	ns	0.9978
							Vehicle treated vs. Paxlovid-like treated	0.0825	-0.5440 to 0.7090	No	ns	0.9392
							45 dpi
							Vehicle treated vs. Molnupiravir treated	0.07734	-0.5492 to 0.7039	No	ns	0.9463
							Vehicle treated vs. Paxlovid-like treated	0.07537	-0.5512 to 0.7019	No	ns	0.9489
							Test details	Predicted (LS) mean 1	Predicted (LS) mean 2	Predicted (LS) mean diff.	SE of diff.	N1	N2	q	DF
							-1 dpi
							Vehicle treated vs. Molnupiravir treated	0.3534	0.3764	-0.02305	0.199	8	8	0.1159	219
							Vehicle treated vs. Paxlovid-like treated	0.3534	0.381	-0.02761	0.199	8	8	0.1387	219
							1 dpi
							Vehicle treated vs. Molnupiravir treated	1.563	0.9489	0.6145	0.2814	4	4	2.184	219
							Vehicle treated vs. Paxlovid-like treated	1.563	1.012	0.551	0.2814	4	4	1.958	219
							2 dpi
							Vehicle treated vs. Molnupiravir treated	1.439	0.9693	0.4698	0.267	5	4	1.76	219
							Vehicle treated vs. Paxlovid-like treated	1.439	0.6529	0.7863	0.267	5	4	2.945	219
							3 dpi
							Vehicle treated vs. Molnupiravir treated	1.618	0.8803	0.738	0.2298	6	6	3.212	219
							Vehicle treated vs. Paxlovid-like treated	1.618	0.3386	1.28	0.2569	6	4	4.982	219
							4 dpi
							Vehicle treated vs. Molnupiravir treated	1.425	1.261	0.1634	0.2298	6	6	0.7112	219
							Vehicle treated vs. Paxlovid-like treated	1.425	0.4606	0.9643	0.2569	6	4	3.754	219
							5 dpi
							Vehicle treated vs. Molnupiravir treated	0.8982	0.3195	0.5788	0.2814	4	4	2.057	219
							Vehicle treated vs. Paxlovid-like treated	0.8982	0.385	0.5132	0.2814	4	4	1.824	219
							6 dpi
							Vehicle treated vs. Molnupiravir treated	1.003	0.4396	0.5638	0.2814	4	4	2.004	219
							Vehicle treated vs. Paxlovid-like treated	1.003	0.3684	0.6351	0.2814	4	4	2.257	219
							7 dpi
							Vehicle treated vs. Molnupiravir treated	1.047	0.3246	0.7225	0.2814	4	4	2.568	219
							Vehicle treated vs. Paxlovid-like treated	1.047	0.3362	0.7109	0.2814	4	4	2.526	219
							8 dpi
							Vehicle treated vs. Molnupiravir treated	0.7082	0.4543	0.254	0.2814	4	4	0.9025	219
							Vehicle treated vs. Paxlovid-like treated	0.7082	0.3804	0.3278	0.2814	4	4	1.165	219
							9 dpi
							Vehicle treated vs. Molnupiravir treated	0.6913	0.3623	0.3289	0.2814	4	4	1.169	219
							Vehicle treated vs. Paxlovid-like treated	0.6913	0.3618	0.3295	0.2814	4	4	1.171	219
							10 dpi
							Vehicle treated vs. Molnupiravir treated	0.7721	0.3557	0.4164	0.2814	4	4	1.48	219
							Vehicle treated vs. Paxlovid-like treated	0.7721	0.285	0.4871	0.2814	4	4	1.731	219
							11 dpi
							Vehicle treated vs. Molnupiravir treated	0.4871	0.3314	0.1556	0.2814	4	4	0.5531	219
							Vehicle treated vs. Paxlovid-like treated	0.4871	0.295	0.1921	0.2814	4	4	0.6826	219
							12 dpi
							Vehicle treated vs. Molnupiravir treated	0.4556	0.3393	0.1163	0.2814	4	4	0.4134	219
							Vehicle treated vs. Paxlovid-like treated	0.4556	0.3093	0.1463	0.2814	4	4	0.52	219
							14 dpi
							Vehicle treated vs. Molnupiravir treated	0.4075	0.4025	0.005	0.2814	4	4	0.01777	219
							Vehicle treated vs. Paxlovid-like treated	0.4075	0.2959	0.1116	0.2814	4	4	0.3966	219
							16 dpi
							Vehicle treated vs. Molnupiravir treated	0.4082	0.3671	0.04107	0.2814	4	4	0.146	219
							Vehicle treated vs. Paxlovid-like treated	0.4082	0.3343	0.07393	0.2814	4	4	0.2627	219
							18 dpi
							Vehicle treated vs. Molnupiravir treated	0.3713	0.3066	0.06464	0.2814	4	4	0.2297	219
							Vehicle treated vs. Paxlovid-like treated	0.3713	0.3157	0.05554	0.2814	4	4	0.1974	219
							20 dpi
							Vehicle treated vs. Molnupiravir treated	0.4311	0.3596	0.07143	0.2814	4	4	0.2538	219
							Vehicle treated vs. Paxlovid-like treated	0.4311	0.3105	0.1205	0.2814	4	4	0.4284	219
							24 dpi
							Vehicle treated vs. Molnupiravir treated	0.4846	0.3788	0.1059	0.2814	4	4	0.3763	219
							Vehicle treated vs. Paxlovid-like treated	0.4846	0.3348	0.1498	0.2814	4	4	0.5324	219
							31 dpi
							Vehicle treated vs. Molnupiravir treated	0.4284	0.337	0.09143	0.2814	4	4	0.3249	219
							Vehicle treated vs. Paxlovid-like treated	0.4284	0.3302	0.09821	0.2814	4	4	0.349	219
							36 dpi
							Vehicle treated vs. Molnupiravir treated	0.4389	0.3589	0.08	0.2814	4	4	0.2843	219
							Vehicle treated vs. Paxlovid-like treated	0.4389	0.3011	0.1379	0.2814	4	4	0.4899	219
							42 dpi
							Vehicle treated vs. Molnupiravir treated	0.4071	0.3916	0.01554	0.2814	4	4	0.05521	219
							Vehicle treated vs. Paxlovid-like treated	0.4071	0.3246	0.0825	0.2814	4	4	0.2932	219
							45 dpi
							Vehicle treated vs. Molnupiravir treated	0.3959	0.3186	0.07734	0.2814	4	4	0.2748	219
							Vehicle treated vs. Paxlovid-like treated	0.3959	0.3205	0.07537	0.2814	4	4	0.2679	219

## Sheet: Figure 7
b)
TNF-alpha																	IL-12																	IL-17
Table Analyzed	TNF-alpha fold change						Compare each cell mean with the other cell mean in that row										Table Analyzed	IL-12 fold change						Compare each cell mean with the other cell mean in that row										Table Analyzed	IL-17 fold change						Compare each cell mean with the other cell mean in that row
Two-way ANOVA	Ordinary						Number of families	1									Two-way ANOVA	Ordinary						Number of families	1									Two-way ANOVA	Ordinary						Number of families	1
Alpha	0.05						Number of comparisons per family	4									Alpha	0.05						Number of comparisons per family	4									Alpha	0.05						Number of comparisons per family	4
							Alpha	0.05																Alpha	0.05																Alpha	0.05
Source of Variation	% of total variation	P value	P value summary	Significant?													Source of Variation	% of total variation	P value	P value summary	Significant?													Source of Variation	% of total variation	P value	P value summary	Significant?
Interaction	4.094	0.5652	ns	No			Bonferroni's multiple comparisons test	Predicted (LS) mean diff.	95.00% CI of diff.	Below threshold?	Summary	Adjusted P Value					Interaction	7.103	0.4158	ns	No			Bonferroni's multiple comparisons test	Predicted (LS) mean diff.	95.00% CI of diff.	Below threshold?	Summary	Adjusted P Value					Interaction	8.1	0.3884	ns	No			Bonferroni's multiple comparisons test	Predicted (LS) mean diff.	95.00% CI of diff.	Below threshold?	Summary	Adjusted P Value
Row Factor	5.27	0.4603	ns	No													Row Factor	8.649	0.3316	ns	No													Row Factor	7.003	0.451	ns	No
Column Factor	51.35	<0.0001	****	Yes			Aged dwarf hamsters - Young dwarf hamsters										Column Factor	36.61	0.0008	***	Yes			Aged dwarf hamsters - Young dwarf hamsters										Column Factor	31.06	0.0023	**	Yes			Aged dwarf hamsters - Young dwarf hamsters
							1 dpi	-5.756	-10.61 to -0.8988	Yes	*	0.016												1 dpi	-9.589	-20.01 to 0.8284	No	ns	0.0803												1 dpi	-10.41	-21.89 to 1.078	No	ns	0.0874
ANOVA table	SS (Type III)	DF	MS	F (DFn, DFd)	P value		2 dpi	-4.988	-9.485 to -0.4906	Yes	*	0.0256					ANOVA table	SS (Type III)	DF	MS	F (DFn, DFd)	P value		2 dpi	-9.654	-19.30 to -0.009487	Yes	*	0.0497					ANOVA table	SS (Type III)	DF	MS	F (DFn, DFd)	P value		2 dpi	-9.627	-20.26 to 1.005	No	ns	0.0877
Interaction	11.22	3	3.739	F (3, 20) = 0.6963	P=0.5652		3 dpi	-5.371	-10.56 to -0.1787	Yes	*	0.0406					Interaction	73.67	3	24.56	F (3, 20) = 0.9942	P=0.4158		3 dpi	-9.431	-20.57 to 1.706	No	ns	0.1231					Interaction	95.43	3	31.81	F (3, 20) = 1.060	P=0.3884		3 dpi	-8.978	-21.26 to 3.299	No	ns	0.2339
Row Factor	14.44	3	4.813	F (3, 20) = 0.8962	P=0.4603		4 dpi	-2.324	-7.517 to 2.869	No	ns	0.9344					Row Factor	89.71	3	29.9	F (3, 20) = 1.211	P=0.3316		4 dpi	-1.618	-12.76 to 9.518	No	ns	>0.9999					Row Factor	82.51	3	27.5	F (3, 20) = 0.9161	P=0.4510		4 dpi	-0.7243	-13.00 to 11.55	No	ns	>0.9999
Column Factor	140.7	1	140.7	F (1, 20) = 26.20	P<0.0001												Column Factor	379.7	1	379.7	F (1, 20) = 15.37	P=0.0008												Column Factor	365.9	1	365.9	F (1, 20) = 12.19	P=0.0023
Residual	107.4	20	5.37														Residual	494	20	24.7														Residual	600.4	20	30.02
							Test details	Predicted (LS) mean 1	Predicted (LS) mean 2	Predicted (LS) mean diff.	SE of diff.	N1	N2	t	DF									Test details	Predicted (LS) mean 1	Predicted (LS) mean 2	Predicted (LS) mean diff.	SE of diff.	N1	N2	t	DF									Test details	Predicted (LS) mean 1	Predicted (LS) mean 2	Predicted (LS) mean diff.	SE of diff.	N1	N2	t	DF
Difference between column means																	Difference between column means																	Difference between column means
Predicted (LS) mean of Group A	0.7378						Aged dwarf hamsters - Young dwarf hamsters										Predicted (LS) mean of Aged dwarf hamsters	0.8454						Aged dwarf hamsters - Young dwarf hamsters										Predicted (LS) mean of Aged dwarf hamsters	1.8						Aged dwarf hamsters - Young dwarf hamsters
Predicted (LS) mean of Group B	5.348						1	0.8088	6.565	-5.756	1.77	4	3	3.252	20		Predicted (LS) mean of Young dwarf hamsters	8.419						1	0.7068	10.3	-9.589	3.796	4	3	2.526	20		Predicted (LS) mean of Young dwarf hamsters	9.235						1	1.608	12.01	-10.41	4.185	4	3	2.487	20
Difference between predicted means	-4.61						2	1.05	6.037	-4.988	1.639	6	3	3.044	20		Difference between predicted means	-7.573						2	1.243	10.9	-9.654	3.514	6	3	2.747	20		Difference between predicted means	-7.434						2	0.6804	10.31	-9.627	3.874	6	3	2.485	20
SE of difference	0.9006						3	0.4766	5.848	-5.371	1.892	3	3	2.839	20		SE of difference	1.932						3	0.8546	10.29	-9.431	4.058	3	3	2.324	20		SE of difference	2.129						3	2.743	11.72	-8.978	4.474	3	3	2.007	20
95% CI of difference	-6.489 to -2.731						4	0.6163	2.94	-2.324	1.892	3	3	1.228	20		95% CI of difference	-11.60 to -3.544						4	0.5774	2.196	-1.618	4.058	3	3	0.3988	20		95% CI of difference	-11.88 to -2.992						4	2.171	2.895	-0.7243	4.474	3	3	0.1619	20
Data summary																	Data summary																	Data summary
Number of columns (Column Factor)	2																Number of columns (Column Factor)	2																Number of columns (Column Factor)	2
Number of rows (Row Factor)	4																Number of rows (Row Factor)	4																Number of rows (Row Factor)	4
Number of values	28																Number of values	28																Number of values	28
c)
INF-beta																	INF-gamma																	IL-6
Table Analyzed	INF-beta fold change						Compare each cell mean with the other cell mean in that row										Table Analyzed	INF-gamma fold change						Compare each cell mean with the other cell mean in that row										Table Analyzed	IL-6 fold change						Compare each cell mean with the other cell mean in that row
Two-way ANOVA	Ordinary						Number of families	1									Two-way ANOVA	Ordinary						Number of families	1									Two-way ANOVA	Ordinary						Number of families	1
Alpha	0.05						Number of comparisons per family	4									Alpha	0.05						Number of comparisons per family	4									Alpha	0.05						Number of comparisons per family	4
							Alpha	0.05																Alpha	0.05																Alpha	0.05
Source of Variation	% of total variation	P value	P value summary	Significant?													Source of Variation	% of total variation	P value	P value summary	Significant?													Source of Variation	% of total variation	P value	P value summary	Significant?
Interaction	10.07	0.2933	ns	No			Bonferroni's multiple comparisons test	Predicted (LS) mean diff.	95.00% CI of diff.	Below threshold?	Summary	Adjusted P Value					Interaction	6.996	0.5955	ns	No			Bonferroni's multiple comparisons test	Predicted (LS) mean diff.	95.00% CI of diff.	Below threshold?	Summary	Adjusted P Value					Interaction	12.14	0.274	ns	No			Bonferroni's multiple comparisons test	Predicted (LS) mean diff.	95.00% CI of diff.	Below threshold?	Summary	Adjusted P Value
Row Factor	28.21	0.0283	*	Yes													Row Factor	15.92	0.2538	ns	No													Row Factor	23.21	0.0757	ns	No
Column Factor	0.1985	0.7822	ns	No			Aged dwarf hamsters - Young dwarf hamsters										Column Factor	7.939	0.1541	ns	No			Aged dwarf hamsters - Young dwarf hamsters										Column Factor	0.005304	0.9663	ns	No			Aged dwarf hamsters - Young dwarf hamsters
							1 dpi	-9.888	-33.32 to 13.55	No	ns	>0.9999												1 dpi	-0.241	-39.44 to 38.96	No	ns	>0.9999												1 dpi	-8.145	-37.79 to 21.50	No	ns	>0.9999
ANOVA table	SS (Type III)	DF	MS	F (DFn, DFd)	P value		2 dpi	11.84	-9.860 to 33.54	No	ns	0.5998					ANOVA table	SS (Type III)	DF	MS	F (DFn, DFd)	P value		2 dpi	-25.63	-61.92 to 10.66	No	ns	0.2675					ANOVA table	SS (Type III)	DF	MS	F (DFn, DFd)	P value		2 dpi	10.72	-16.73 to 38.16	No	ns	>0.9999
Interaction	498	3	166	F (3, 20) = 1.328	P=0.2933		3 dpi	-5.795	-30.85 to 19.26	No	ns	>0.9999					Interaction	676.2	3	225.4	F (3, 20) = 0.6445	P=0.5955		3 dpi	-11.99	-53.90 to 29.91	No	ns	>0.9999					Interaction	835.9	3	278.6	F (3, 20) = 1.393	P=0.2740		3 dpi	-14.46	-46.15 to 17.23	No	ns	0.9001
Row Factor	1395	3	465	F (3, 20) = 3.720	P=0.0283		4 dpi	-1.025	-26.08 to 24.03	No	ns	>0.9999					Row Factor	1539	3	512.8	F (3, 20) = 1.466	P=0.2538		4 dpi	-5.206	-47.11 to 36.70	No	ns	>0.9999					Row Factor	1599	3	532.8	F (3, 20) = 2.664	P=0.0757		4 dpi	10.94	-20.75 to 42.64	No	ns	>0.9999
Column Factor	9.814	1	9.814	F (1, 20) = 0.07850	P=0.7822												Column Factor	767.4	1	767.4	F (1, 20) = 2.194	P=0.1541												Column Factor	0.3653	1	0.3653	F (1, 20) = 0.001826	P=0.9663
Residual	2500	20	125														Residual	6995	20	349.7														Residual	4001	20	200
							Test details	Predicted (LS) mean 1	Predicted (LS) mean 2	Predicted (LS) mean diff.	SE of diff.	N1	N2	t	DF									Test details	Predicted (LS) mean 1	Predicted (LS) mean 2	Predicted (LS) mean diff.	SE of diff.	N1	N2	t	DF									Test details	Predicted (LS) mean 1	Predicted (LS) mean 2	Predicted (LS) mean diff.	SE of diff.	N1	N2	t	DF
Difference between column means																	Difference between column means																	Difference between column means
Predicted (LS) mean of Aged dwarf hamsters	7.509						Aged dwarf hamsters - Young dwarf hamsters										Predicted (LS) mean of Aged dwarf hamsters	6.635						Aged dwarf hamsters - Young dwarf hamsters										Predicted (LS) mean of Aged dwarf hamsters	16.28						Aged dwarf hamsters - Young dwarf hamsters
Predicted (LS) mean of Young dwarf hamsters	8.727						1	1.038	10.93	-9.888	8.54	4	3	1.158	20		Predicted (LS) mean of Young dwarf hamsters	17.4						1	4.033	4.274	-0.241	14.28	4	3	0.01687	20		Predicted (LS) mean of Young dwarf hamsters	16.51						1	4.046	12.19	-8.145	10.8	4	3	0.754	20
Difference between predicted means	-1.218						2	25.62	13.79	11.84	7.906	6	3	1.497	20		Difference between predicted means	-10.77						2	8.065	33.69	-25.63	13.22	6	3	1.938	20		Difference between predicted means	-0.2349						2	30.81	20.09	10.72	10	6	3	1.072	20
SE of difference	4.345						3	2.295	8.09	-5.795	9.129	3	3	0.6348	20		SE of difference	7.268						3	11.9	23.89	-11.99	15.27	3	3	0.7853	20		SE of difference	5.497						3	15.08	29.54	-14.46	11.55	3	3	1.252	20
95% CI of difference	-10.28 to 7.847						4	1.081	2.107	-1.025	9.129	3	3	0.1123	20		95% CI of difference	-25.93 to 4.395						4	2.541	7.747	-5.206	15.27	3	3	0.3409	20		95% CI of difference	-11.70 to 11.23						4	15.18	4.238	10.94	11.55	3	3	0.9478	20
Data summary																	Data summary																	Data summary
Number of columns (Column Factor)	2																Number of columns (Column Factor)	2																Number of columns (Column Factor)	2
Number of rows (Row Factor)	4																Number of rows (Row Factor)	4																Number of rows (Row Factor)	4
Number of values	28																Number of values	28																Number of values	28
d)
IL-10
Table Analyzed	IL-10 fold change						Compare each cell mean with the other cell mean in that row
Two-way ANOVA	Ordinary						Number of families	1
Alpha	0.05						Number of comparisons per family	4
							Alpha	0.05
Source of Variation	% of total variation	P value	P value summary	Significant?
Interaction	4.33	0.6139	ns	No			Bonferroni's multiple comparisons test	Predicted (LS) mean diff.	95.00% CI of diff.	Below threshold?	Summary	Adjusted P Value
Row Factor	9.295	0.2963	ns	No
Column Factor	32.16	0.0014	**	Yes			Aged dwarf hamsters - Young dwarf hamsters
							1 dpi	17	-26.97 to 60.96	No	ns	>0.9999
ANOVA table	SS (Type III)	DF	MS	F (DFn, DFd)	P value		2 dpi	46.14	5.431 to 86.84	Yes	*	0.022
Interaction	810.4	3	270.1	F (3, 20) = 0.6140	P=0.6139		3 dpi	28.25	-18.76 to 75.25	No	ns	0.4589
Row Factor	1740	3	579.9	F (3, 20) = 1.318	P=0.2963		4 dpi	29.23	-17.78 to 76.23	No	ns	0.4136
Column Factor	6019	1	6019	F (1, 20) = 13.68	P=0.0014
Residual	8800	20	440
							Test details	Predicted (LS) mean 1	Predicted (LS) mean 2	Predicted (LS) mean diff.	SE of diff.	N1	N2	t	DF
Difference between column means
Predicted (LS) mean of Aged dwarf hamsters	35.54						Aged dwarf hamsters - Young dwarf hamsters
Predicted (LS) mean of Young dwarf hamsters	5.384						1	17.78	0.7877	17	16.02	4	3	1.061	20
Difference between predicted means	30.15						2	49.26	3.129	46.14	14.83	6	3	3.111	20
SE of difference	8.152						3	43.96	15.71	28.25	17.13	3	3	1.649	20
95% CI of difference	13.15 to 47.16						4	31.13	1.908	29.23	17.13	3	3	1.706	20
Data summary
Number of columns (Column Factor)	2
Number of rows (Row Factor)	4
Number of values	28

## Sheet: S1 Fig
a)
Accepted WBP events in different time frames ( male dwarf hamsters 2-6 mo)
Table Analyzed	Accepted events-WBP (young male dwarf hamster)						Number of families	1
Data sets analyzed	A-L						Number of comparisons per family	11
							Alpha	0.05
ANOVA summary
F	1.011						Dunnett's multiple comparisons test	Mean Diff.	95.00% CI of diff.	Below threshold?	Summary	Adjusted P Value	L-?
P value	0.4512						0-60 (min) vs. 0-5 (min)	13.98	-3.061 to 31.01	No	ns	0.1579	A	0-5 (min)
P value summary	ns						0-60 (min) vs. 0-10 (min)	9.639	-7.399 to 26.68	No	ns	0.5457	B	0-10 (min)
Significant diff. among means (P < 0.05)?	No						0-60 (min) vs. 0-15 (min)	7.273	-9.764 to 24.31	No	ns	0.8268	C	0-15 (min)
R squared	0.1881						0-60 (min) vs. 0-20 (min)	7.144	-9.894 to 24.18	No	ns	0.8399	D	0-20 (min)
							0-60 (min) vs. 0-25 (min)	4.604	-12.43 to 21.64	No	ns	0.9881	E	0-25 (min)
Brown-Forsythe test							0-60 (min) vs. 0-30 (min)	3.322	-13.72 to 20.36	No	ns	0.9992	F	0-30 (min)
F (DFn, DFd)	0.3012 (11, 48)						0-60 (min) vs. 0-35 (min)	2.927	-14.11 to 19.96	No	ns	0.9997	G	0-35 (min)
P value	0.9824						0-60 (min) vs. 0-40 (min)	2.471	-14.57 to 19.51	No	ns	>0.9999	H	0-40 (min)
P value summary	ns						0-60 (min) vs. 0-45 (min)	1.399	-15.64 to 18.44	No	ns	>0.9999	I	0-45 (min)
Are SDs significantly different (P < 0.05)?	No						0-60 (min) vs. 0-50 (min)	0.6003	-16.44 to 17.64	No	ns	>0.9999	J	0-50 (min)
							0-60 (min) vs. 0-55 (min)	0.6968	-16.34 to 17.73	No	ns	>0.9999	K	0-55 (min)
Bartlett's test
Bartlett's statistic (corrected)	3.478						Test details	Mean 1	Mean 2	Mean Diff.	SE of diff.	n1	n2	q	DF
P value	0.9828						0-60 (min) vs. 0-5 (min)	40.09	26.11	13.98	5.973	5	5	2.34	48
P value summary	ns						0-60 (min) vs. 0-10 (min)	40.09	30.45	9.639	5.973	5	5	1.614	48
Are SDs significantly different (P < 0.05)?	No						0-60 (min) vs. 0-15 (min)	40.09	32.81	7.273	5.973	5	5	1.218	48
							0-60 (min) vs. 0-20 (min)	40.09	32.94	7.144	5.973	5	5	1.196	48
ANOVA table	SS	DF	MS	F (DFn, DFd)	P value		0-60 (min) vs. 0-25 (min)	40.09	35.48	4.604	5.973	5	5	0.7708	48
Treatment (between columns)	992.1	11	90.19	F (11, 48) = 1.011	P=0.4512		0-60 (min) vs. 0-30 (min)	40.09	36.76	3.322	5.973	5	5	0.5561	48
Residual (within columns)	4282	48	89.2				0-60 (min) vs. 0-35 (min)	40.09	37.16	2.927	5.973	5	5	0.49	48
Total	5274	59					0-60 (min) vs. 0-40 (min)	40.09	37.61	2.471	5.973	5	5	0.4137	48
							0-60 (min) vs. 0-45 (min)	40.09	38.69	1.399	5.973	5	5	0.2342	48
Data summary							0-60 (min) vs. 0-50 (min)	40.09	39.49	0.6003	5.973	5	5	0.1005	48
Number of treatments (columns)	12						0-60 (min) vs. 0-55 (min)	40.09	39.39	0.6968	5.973	5	5	0.1167	48
Number of values (total)	60
b)
Accepted WBP events in different time frames ( male dwarf hamsters 7-11 mo)
Table Analyzed	Accepted events-WBP(adult male dwarf hamster)						Number of families	1
Data sets analyzed	A-L						Number of comparisons per family	11
							Alpha	0.05
ANOVA summary
F	1.307						Dunnett's multiple comparisons test	Mean Diff.	95.00% CI of diff.	Below threshold?	Summary	Adjusted P Value	L-?
P value	0.2495						0-60 (min) vs. 0-5 (min)	16.15	-2.477 to 34.77	No	ns	0.1194	A	0-5 (min)
P value summary	ns						0-60 (min) vs. 0-10 (min)	2.931	-15.69 to 21.56	No	ns	0.9999	B	0-10 (min)
Significant diff. among means (P < 0.05)?	No						0-60 (min) vs. 0-15 (min)	-0.8494	-19.47 to 17.78	No	ns	>0.9999	C	0-15 (min)
R squared	0.2305						0-60 (min) vs. 0-20 (min)	-2.881	-21.51 to 15.74	No	ns	0.9999	D	0-20 (min)
							0-60 (min) vs. 0-25 (min)	-3.641	-22.27 to 14.98	No	ns	0.9991	E	0-25 (min)
Brown-Forsythe test							0-60 (min) vs. 0-30 (min)	-2.628	-21.25 to 16.00	No	ns	>0.9999	F	0-30 (min)
F (DFn, DFd)	0.4764 (11, 48)						0-60 (min) vs. 0-35 (min)	-1.702	-20.33 to 16.92	No	ns	>0.9999	G	0-35 (min)
P value	0.9088						0-60 (min) vs. 0-40 (min)	-1.978	-20.60 to 16.65	No	ns	>0.9999	H	0-40 (min)
P value summary	ns						0-60 (min) vs. 0-45 (min)	-1.402	-20.03 to 17.22	No	ns	>0.9999	I	0-45 (min)
Are SDs significantly different (P < 0.05)?	No						0-60 (min) vs. 0-50 (min)	-0.5744	-19.20 to 18.05	No	ns	>0.9999	J	0-50 (min)
							0-60 (min) vs. 0-55 (min)	0.1084	-18.52 to 18.73	No	ns	>0.9999	K	0-55 (min)
Bartlett's test
Bartlett's statistic (corrected)	4.859						Test details	Mean 1	Mean 2	Mean Diff.	SE of diff.	n1	n2	q	DF
P value	0.9378						0-60 (min) vs. 0-5 (min)	51.58	35.43	16.15	6.53	5	5	2.473	48
P value summary	ns						0-60 (min) vs. 0-10 (min)	51.58	48.65	2.931	6.53	5	5	0.4488	48
Are SDs significantly different (P < 0.05)?	No						0-60 (min) vs. 0-15 (min)	51.58	52.43	-0.8494	6.53	5	5	0.1301	48
							0-60 (min) vs. 0-20 (min)	51.58	54.46	-2.881	6.53	5	5	0.4413	48
ANOVA table	SS	DF	MS	F (DFn, DFd)	P value		0-60 (min) vs. 0-25 (min)	51.58	55.22	-3.641	6.53	5	5	0.5576	48
Treatment (between columns)	1533	11	139.4	F (11, 48) = 1.307	P=0.2495		0-60 (min) vs. 0-30 (min)	51.58	54.21	-2.628	6.53	5	5	0.4024	48
Residual (within columns)	5117	48	106.6				0-60 (min) vs. 0-35 (min)	51.58	53.28	-1.702	6.53	5	5	0.2607	48
Total	6650	59					0-60 (min) vs. 0-40 (min)	51.58	53.56	-1.978	6.53	5	5	0.3029	48
							0-60 (min) vs. 0-45 (min)	51.58	52.98	-1.402	6.53	5	5	0.2148	48
Data summary							0-60 (min) vs. 0-50 (min)	51.58	52.15	-0.5744	6.53	5	5	0.08797	48
Number of treatments (columns)	12						0-60 (min) vs. 0-55 (min)	51.58	51.47	0.1084	6.53	5	5	0.01661	48
Number of values (total)	60
c)
Accepted WBP events in different time frames ( male dwarf hamsters 12-16 mo)
Table Analyzed	Accepted events-WBP(aged male dwarf hamster)						Number of families	1
Data sets analyzed	A-L						Number of comparisons per family	11
							Alpha	0.05
ANOVA summary
F	0.109						Dunnett's multiple comparisons test	Mean Diff.	95.00% CI of diff.	Below threshold?	Summary	Adjusted P Value	L-?
P value	0.9998						0-60 (min) vs. 0-5 (min)	2.352	-19.20 to 23.90	No	ns	>0.9999	A	0-5 (min)
P value summary	ns						0-60 (min) vs. 0-10 (min)	0.111	-21.44 to 21.66	No	ns	>0.9999	B	0-10 (min)
Significant diff. among means (P < 0.05)?	No						0-60 (min) vs. 0-15 (min)	-2.161	-23.71 to 19.39	No	ns	>0.9999	C	0-15 (min)
R squared	0.02436						0-60 (min) vs. 0-20 (min)	-3.944	-25.49 to 17.61	No	ns	0.9995	D	0-20 (min)
							0-60 (min) vs. 0-25 (min)	-3.698	-25.25 to 17.85	No	ns	0.9997	E	0-25 (min)
Brown-Forsythe test							0-60 (min) vs. 0-30 (min)	-2.964	-24.51 to 18.59	No	ns	>0.9999	F	0-30 (min)
F (DFn, DFd)	0.2314 (11, 48)						0-60 (min) vs. 0-35 (min)	-2.455	-24.01 to 19.10	No	ns	>0.9999	G	0-35 (min)
P value	0.9941						0-60 (min) vs. 0-40 (min)	-2.079	-23.63 to 19.47	No	ns	>0.9999	H	0-40 (min)
P value summary	ns						0-60 (min) vs. 0-45 (min)	-1.365	-22.92 to 20.19	No	ns	>0.9999	I	0-45 (min)
Are SDs significantly different (P < 0.05)?	No						0-60 (min) vs. 0-50 (min)	-1.449	-23.00 to 20.10	No	ns	>0.9999	J	0-50 (min)
							0-60 (min) vs. 0-55 (min)	-1.611	-23.16 to 19.94	No	ns	>0.9999	K	0-55 (min)
Bartlett's test
Bartlett's statistic (corrected)	4.363						Test details	Mean 1	Mean 2	Mean Diff.	SE of diff.	n1	n2	q	DF
P value	0.9581						0-60 (min) vs. 0-5 (min)	50.63	48.28	2.352	7.556	5	5	0.3113	48
P value summary	ns						0-60 (min) vs. 0-10 (min)	50.63	50.52	0.111	7.556	5	5	0.01468	48
Are SDs significantly different (P < 0.05)?	No						0-60 (min) vs. 0-15 (min)	50.63	52.79	-2.161	7.556	5	5	0.286	48
							0-60 (min) vs. 0-20 (min)	50.63	54.57	-3.944	7.556	5	5	0.5219	48
ANOVA table	SS	DF	MS	F (DFn, DFd)	P value		0-60 (min) vs. 0-25 (min)	50.63	54.33	-3.698	7.556	5	5	0.4895	48
Treatment (between columns)	171.1	11	15.55	F (11, 48) = 0.1090	P=0.9998		0-60 (min) vs. 0-30 (min)	50.63	53.59	-2.964	7.556	5	5	0.3922	48
Residual (within columns)	6851	48	142.7				0-60 (min) vs. 0-35 (min)	50.63	53.08	-2.455	7.556	5	5	0.3249	48
Total	7022	59					0-60 (min) vs. 0-40 (min)	50.63	52.71	-2.079	7.556	5	5	0.2751	48
							0-60 (min) vs. 0-45 (min)	50.63	51.99	-1.365	7.556	5	5	0.1806	48
Data summary							0-60 (min) vs. 0-50 (min)	50.63	52.08	-1.449	7.556	5	5	0.1918	48
Number of treatments (columns)	12						0-60 (min) vs. 0-55 (min)	50.63	52.24	-1.611	7.556	5	5	0.2132	48
Number of values (total)	60
d)
Accepted WBP events in different time frames ( female dwarf hamsters 2-6 mo)
Table Analyzed	Accepted events-WBP(young female dwarf hamster)						Number of families	1
Data sets analyzed	A-L						Number of comparisons per family	11
							Alpha	0.05
ANOVA summary
F	3.335						Dunnett's multiple comparisons test	Mean Diff.	95.00% CI of diff.	Below threshold?	Summary	Adjusted P Value	L-?
P value	0.0018						0-60 (min) vs. 0-5 (min)	22.63	5.867 to 39.40	Yes	**	0.0033	A	0-5 (min)
P value summary	**						0-60 (min) vs. 0-10 (min)	17.5	0.7312 to 34.26	Yes	*	0.0367	B	0-10 (min)
Significant diff. among means (P < 0.05)?	Yes						0-60 (min) vs. 0-15 (min)	12.11	-4.650 to 28.88	No	ns	0.2699	C	0-15 (min)
R squared	0.4332						0-60 (min) vs. 0-20 (min)	8.985	-7.780 to 25.75	No	ns	0.6078	D	0-20 (min)
							0-60 (min) vs. 0-25 (min)	5.872	-10.89 to 22.64	No	ns	0.9357	E	0-25 (min)
Brown-Forsythe test							0-60 (min) vs. 0-30 (min)	3.064	-13.70 to 19.83	No	ns	0.9995	F	0-30 (min)
F (DFn, DFd)	1.082 (11, 48)						0-60 (min) vs. 0-35 (min)	1.41	-15.35 to 18.17	No	ns	>0.9999	G	0-35 (min)
P value	0.3954						0-60 (min) vs. 0-40 (min)	0.8418	-15.92 to 17.61	No	ns	>0.9999	H	0-40 (min)
P value summary	ns						0-60 (min) vs. 0-45 (min)	0.6275	-16.14 to 17.39	No	ns	>0.9999	I	0-45 (min)
Are SDs significantly different (P < 0.05)?	No						0-60 (min) vs. 0-50 (min)	1.379	-15.39 to 18.14	No	ns	>0.9999	J	0-50 (min)
							0-60 (min) vs. 0-55 (min)	-0.04669	-16.81 to 16.72	No	ns	>0.9999	K	0-55 (min)
Bartlett's test
Bartlett's statistic (corrected)	15.94						Test details	Mean 1	Mean 2	Mean Diff.	SE of diff.	n1	n2	q	DF
P value	0.1435						0-60 (min) vs. 0-5 (min)	52.62	29.99	22.63	5.878	5	5	3.85	48
P value summary	ns						0-60 (min) vs. 0-10 (min)	52.62	35.13	17.5	5.878	5	5	2.977	48
Are SDs significantly different (P < 0.05)?	No						0-60 (min) vs. 0-15 (min)	52.62	40.51	12.11	5.878	5	5	2.061	48
							0-60 (min) vs. 0-20 (min)	52.62	43.64	8.985	5.878	5	5	1.529	48
ANOVA table	SS	DF	MS	F (DFn, DFd)	P value		0-60 (min) vs. 0-25 (min)	52.62	46.75	5.872	5.878	5	5	0.9991	48
Treatment (between columns)	3168	11	288	F (11, 48) = 3.335	P=0.0018		0-60 (min) vs. 0-30 (min)	52.62	49.56	3.064	5.878	5	5	0.5213	48
Residual (within columns)	4145	48	86.36				0-60 (min) vs. 0-35 (min)	52.62	51.21	1.41	5.878	5	5	0.2399	48
Total	7314	59					0-60 (min) vs. 0-40 (min)	52.62	51.78	0.8418	5.878	5	5	0.1432	48
							0-60 (min) vs. 0-45 (min)	52.62	52	0.6275	5.878	5	5	0.1068	48
Data summary							0-60 (min) vs. 0-50 (min)	52.62	51.24	1.379	5.878	5	5	0.2346	48
Number of treatments (columns)	12						0-60 (min) vs. 0-55 (min)	52.62	52.67	-0.04669	5.878	5	5	0.007944	48
Number of values (total)	60
e)
Accepted WBP events in different time frames ( female dwarf hamsters 7-11 mo)
Table Analyzed	Accepted events-WBP(adult female dwarf hamster)						Number of families	1
Data sets analyzed	A-L						Number of comparisons per family	11
							Alpha	0.05
ANOVA summary
F	0.9387						Dunnett's multiple comparisons test	Mean Diff.	95.00% CI of diff.	Below threshold?	Summary	Adjusted P Value	L-?
P value	0.5128						0-60 (min) vs. 0-5 (min)	9.491	-2.473 to 21.46	No	ns	0.1844	A	0-5 (min)
P value summary	ns						0-60 (min) vs. 0-10 (min)	3.556	-8.408 to 15.52	No	ns	0.9768	B	0-10 (min)
Significant diff. among means (P < 0.05)?	No						0-60 (min) vs. 0-15 (min)	0.5095	-11.45 to 12.47	No	ns	>0.9999	C	0-15 (min)
R squared	0.177						0-60 (min) vs. 0-20 (min)	-0.2858	-12.25 to 11.68	No	ns	>0.9999	D	0-20 (min)
							0-60 (min) vs. 0-25 (min)	-1.243	-13.21 to 10.72	No	ns	>0.9999	E	0-25 (min)
Brown-Forsythe test							0-60 (min) vs. 0-30 (min)	-0.5491	-12.51 to 11.42	No	ns	>0.9999	F	0-30 (min)
F (DFn, DFd)	0.09855 (11, 48)						0-60 (min) vs. 0-35 (min)	0.3958	-11.57 to 12.36	No	ns	>0.9999	G	0-35 (min)
P value	0.9999						0-60 (min) vs. 0-40 (min)	0.6304	-11.33 to 12.59	No	ns	>0.9999	H	0-40 (min)
P value summary	ns						0-60 (min) vs. 0-45 (min)	0.6946	-11.27 to 12.66	No	ns	>0.9999	I	0-45 (min)
Are SDs significantly different (P < 0.05)?	No						0-60 (min) vs. 0-50 (min)	0.4447	-11.52 to 12.41	No	ns	>0.9999	J	0-50 (min)
							0-60 (min) vs. 0-55 (min)	-0.08542	-12.05 to 11.88	No	ns	>0.9999	K	0-55 (min)
Bartlett's test
Bartlett's statistic (corrected)	1.389						Test details	Mean 1	Mean 2	Mean Diff.	SE of diff.	n1	n2	q	DF
P value	0.9997						0-60 (min) vs. 0-5 (min)	47.57	38.08	9.491	4.195	5	5	2.263	48
P value summary	ns						0-60 (min) vs. 0-10 (min)	47.57	44.01	3.556	4.195	5	5	0.8477	48
Are SDs significantly different (P < 0.05)?	No						0-60 (min) vs. 0-15 (min)	47.57	47.06	0.5095	4.195	5	5	0.1215	48
							0-60 (min) vs. 0-20 (min)	47.57	47.85	-0.2858	4.195	5	5	0.06813	48
ANOVA table	SS	DF	MS	F (DFn, DFd)	P value		0-60 (min) vs. 0-25 (min)	47.57	48.81	-1.243	4.195	5	5	0.2965	48
Treatment (between columns)	454.2	11	41.29	F (11, 48) = 0.9387	P=0.5128		0-60 (min) vs. 0-30 (min)	47.57	48.12	-0.5491	4.195	5	5	0.1309	48
Residual (within columns)	2111	48	43.99				0-60 (min) vs. 0-35 (min)	47.57	47.17	0.3958	4.195	5	5	0.09435	48
Total	2566	59					0-60 (min) vs. 0-40 (min)	47.57	46.94	0.6304	4.195	5	5	0.1503	48
							0-60 (min) vs. 0-45 (min)	47.57	46.87	0.6946	4.195	5	5	0.1656	48
Data summary							0-60 (min) vs. 0-50 (min)	47.57	47.12	0.4447	4.195	5	5	0.106	48
Number of treatments (columns)	12						0-60 (min) vs. 0-55 (min)	47.57	47.65	-0.08542	4.195	5	5	0.02036	48
Number of values (total)	60
f)
Accepted WBP events in different time frames ( female dwarf hamsters 12-16 mo)
Table Analyzed	Accepted events-WBP(aged female dwarf hamster)						Number of families	1
Data sets analyzed	A-L						Number of comparisons per family	11
							Alpha	0.05
ANOVA summary
F	0.3868						Dunnett's multiple comparisons test	Mean Diff.	95.00% CI of diff.	Below threshold?	Summary	Adjusted P Value	L-?
P value	0.9549						0-60 (min) vs. 0-5 (min)	10.63	-11.14 to 32.41	No	ns	0.7078	A	0-5 (min)
P value summary	ns						0-60 (min) vs. 0-10 (min)	6.474	-15.30 to 28.25	No	ns	0.9767	B	0-10 (min)
Significant diff. among means (P < 0.05)?	No						0-60 (min) vs. 0-15 (min)	6.627	-15.15 to 28.40	No	ns	0.9728	C	0-15 (min)
R squared	0.08143						0-60 (min) vs. 0-20 (min)	7.021	-14.76 to 28.80	No	ns	0.9607	D	0-20 (min)
							0-60 (min) vs. 0-25 (min)	5.067	-16.71 to 26.84	No	ns	0.9962	E	0-25 (min)
Brown-Forsythe test							0-60 (min) vs. 0-30 (min)	4.995	-16.78 to 26.77	No	ns	0.9966	F	0-30 (min)
F (DFn, DFd)	1.318 (11, 48)						0-60 (min) vs. 0-35 (min)	4.414	-17.36 to 26.19	No	ns	0.9988	G	0-35 (min)
P value	0.2437						0-60 (min) vs. 0-40 (min)	2.968	-18.81 to 24.74	No	ns	>0.9999	H	0-40 (min)
P value summary	ns						0-60 (min) vs. 0-45 (min)	1.262	-20.51 to 23.04	No	ns	>0.9999	I	0-45 (min)
Are SDs significantly different (P < 0.05)?	No						0-60 (min) vs. 0-50 (min)	-0.005156	-21.78 to 21.77	No	ns	>0.9999	J	0-50 (min)
							0-60 (min) vs. 0-55 (min)	0.1063	-21.67 to 21.88	No	ns	>0.9999	K	0-55 (min)
Bartlett's test
Bartlett's statistic (corrected)	23.09						Test details	Mean 1	Mean 2	Mean Diff.	SE of diff.	n1	n2	q	DF
P value	0.0172						0-60 (min) vs. 0-5 (min)	46.01	35.38	10.63	7.635	5	5	1.393	48
P value summary	*						0-60 (min) vs. 0-10 (min)	46.01	39.54	6.474	7.635	5	5	0.848	48
Are SDs significantly different (P < 0.05)?	Yes						0-60 (min) vs. 0-15 (min)	46.01	39.38	6.627	7.635	5	5	0.868	48
							0-60 (min) vs. 0-20 (min)	46.01	38.99	7.021	7.635	5	5	0.9196	48
ANOVA table	SS	DF	MS	F (DFn, DFd)	P value		0-60 (min) vs. 0-25 (min)	46.01	40.94	5.067	7.635	5	5	0.6636	48
Treatment (between columns)	620.1	11	56.37	F (11, 48) = 0.3868	P=0.9549		0-60 (min) vs. 0-30 (min)	46.01	41.02	4.995	7.635	5	5	0.6542	48
Residual (within columns)	6995	48	145.7				0-60 (min) vs. 0-35 (min)	46.01	41.6	4.414	7.635	5	5	0.5782	48
Total	7615	59					0-60 (min) vs. 0-40 (min)	46.01	43.04	2.968	7.635	5	5	0.3887	48
							0-60 (min) vs. 0-45 (min)	46.01	44.75	1.262	7.635	5	5	0.1653	48
Data summary							0-60 (min) vs. 0-50 (min)	46.01	46.02	-0.005156	7.635	5	5	0.0006753	48
Number of treatments (columns)	12						0-60 (min) vs. 0-55 (min)	46.01	45.9	0.1063	7.635	5	5	0.01393	48
Number of values (total)	60

## Sheet: S2 Fig
v
Dawrf hamsters, males 2-6 mo, stess-penh
Table Analyzed	Methacholine-penh-young males						Number of families	1
Data sets analyzed	A-Q						Number of comparisons per family	16
							Alpha	0.05
ANOVA summary
F	7.452						Dunnett's multiple comparisons test	Mean Diff.	95.00% CI of diff.	Below threshold?	Summary	Adjusted P Value	A-?
P value	<0.0001						0 vs. 0.3 mg/kg	-0.05136	-1.524 to 1.421	No	ns	>0.9999	B	0.3 mg/kg
P value summary	****						0 vs. 0.5 mg/kg	-0.005187	-1.478 to 1.467	No	ns	>0.9999	C	0.5 mg/kg
Significant diff. among means (P < 0.05)?	Yes						0 vs. 1 mg/kg	-0.01533	-1.488 to 1.457	No	ns	>0.9999	D	1 mg/kg
R squared	0.7004						0 vs. 2 mg/kg	-0.04236	-1.515 to 1.430	No	ns	>0.9999	E	2 mg/kg
							0 vs. 3 mg/kg	-0.03409	-1.507 to 1.439	No	ns	>0.9999	F	3 mg/kg
Brown-Forsythe test							0 vs. 4 mg/kg	0.02667	-1.446 to 1.499	No	ns	>0.9999	G	4 mg/kg
F (DFn, DFd)	14.39 (16, 51)						0 vs. 5 mg/kg	-0.06	-1.533 to 1.413	No	ns	>0.9999	H	5 mg/kg
P value	<0.0001						0 vs. 6 mg/kg	-0.02862	-1.501 to 1.444	No	ns	>0.9999	I	6 mg/kg
P value summary	****						0 vs. 7 mg/kg	-0.1911	-1.664 to 1.282	No	ns	>0.9999	J	7 mg/kg
Are SDs significantly different (P < 0.05)?	Yes						0 vs. 8 mg/kg	-0.1727	-1.645 to 1.300	No	ns	>0.9999	K	8 mg/kg
							0 vs. 9 mg/kg	-0.3084	-1.781 to 1.164	No	ns	0.9998	L	9 mg/kg
Bartlett's test							0 vs. 10 mg/kg	-0.5567	-2.029 to 0.9159	No	ns	0.9412	M	10 mg/kg
Bartlett's statistic (corrected)	130.6						0 vs. 15 mg/kg	-0.2152	-1.688 to 1.258	No	ns	>0.9999	N	15 mg/kg
P value	<0.0001						0 vs. 20 mg/kg	-1.384	-2.856 to 0.08913	No	ns	0.0769	O	20 mg/kg
P value summary	****						0 vs. 40 mg/kg	-2.501	-3.974 to -1.029	Yes	****	<0.0001	P	40 mg/kg
Are SDs significantly different (P < 0.05)?	Yes						0 vs. 80 mg/kg	-3.262	-4.735 to -1.789	Yes	****	<0.0001	Q	80 mg/kg
ANOVA table	SS	DF	MS	F (DFn, DFd)	P value		Test details	Mean 1	Mean 2	Mean Diff.	SE of diff.	n1	n2	q	DF
Treatment (between columns)	59.13	16	3.696	F (16, 51) = 7.452	P<0.0001		0 vs. 0.3 mg/kg	0.392	0.4434	-0.05136	0.498	4	4	0.1031	51
Residual (within columns)	25.29	51	0.4959				0 vs. 0.5 mg/kg	0.392	0.3972	-0.005187	0.498	4	4	0.01042	51
Total	84.43	67					0 vs. 1 mg/kg	0.392	0.4073	-0.01533	0.498	4	4	0.03079	51
							0 vs. 2 mg/kg	0.392	0.4344	-0.04236	0.498	4	4	0.08506	51
Data summary							0 vs. 3 mg/kg	0.392	0.4261	-0.03409	0.498	4	4	0.06847	51
Number of treatments (columns)	17						0 vs. 4 mg/kg	0.392	0.3653	0.02667	0.498	4	4	0.05355	51
Number of values (total)	68						0 vs. 5 mg/kg	0.392	0.452	-0.06	0.498	4	4	0.1205	51
							0 vs. 6 mg/kg	0.392	0.4206	-0.02862	0.498	4	4	0.05748	51
							0 vs. 7 mg/kg	0.392	0.5831	-0.1911	0.498	4	4	0.3837	51
							0 vs. 8 mg/kg	0.392	0.5647	-0.1727	0.498	4	4	0.3467	51
							0 vs. 9 mg/kg	0.392	0.7004	-0.3084	0.498	4	4	0.6192	51
							0 vs. 10 mg/kg	0.392	0.9487	-0.5567	0.498	4	4	1.118	51
							0 vs. 15 mg/kg	0.392	0.6072	-0.2152	0.498	4	4	0.4321	51
							0 vs. 20 mg/kg	0.392	1.776	-1.384	0.498	4	4	2.778	51
							0 vs. 40 mg/kg	0.392	2.893	-2.501	0.498	4	4	5.023	51
							0 vs. 80 mg/kg	0.392	3.654	-3.262	0.498	4	4	6.55	51
b)
Dwarf hamsters, males 7-11 mo, stress-penh
Table Analyzed	Methacholine-penh-Adult males						Number of families	1
Data sets analyzed	A-P						Number of comparisons per family	15
							Alpha	0.05
ANOVA summary
F	10.95						Dunnett's multiple comparisons test	Mean Diff.	95.00% CI of diff.	Below threshold?	Summary	Adjusted P Value	A-?
P value	<0.0001						0 vs. 0.3 mg/kg	0.02156	-0.6755 to 0.7186	No	ns	>0.9999	B	0.3 mg/kg
P value summary	****						0 vs. 0.5 mg/kg	0.02142	-0.6756 to 0.7184	No	ns	>0.9999	C	0.5 mg/kg
Significant diff. among means (P < 0.05)?	Yes						0 vs. 1 mg/kg	-0.01955	-0.7166 to 0.6775	No	ns	>0.9999	D	1 mg/kg
R squared	0.7738						0 vs. 2 mg/kg	0.01092	-0.6861 to 0.7079	No	ns	>0.9999	E	2 mg/kg
							0 vs. 3 mg/kg	-0.07892	-0.7759 to 0.6181	No	ns	>0.9999	F	3 mg/kg
Brown-Forsythe test							0 vs. 4 mg/kg	-0.2037	-0.9007 to 0.4933	No	ns	0.9906	G	4 mg/kg
F (DFn, DFd)	2.924 (15, 48)						0 vs. 5 mg/kg	-0.569	-1.266 to 0.1280	No	ns	0.1685	H	5 mg/kg
P value	0.0024						0 vs. 6 mg/kg	-0.2212	-0.9183 to 0.4758	No	ns	0.9813	I	6 mg/kg
P value summary	**						0 vs. 7 mg/kg	-0.4383	-1.135 to 0.2588	No	ns	0.4499	J	7 mg/kg
Are SDs significantly different (P < 0.05)?	Yes						0 vs. 8 mg/kg	-0.7164	-1.413 to -0.01933	Yes	*	0.0408	K	8 mg/kg
							0 vs. 9 mg/kg	-0.4178	-1.115 to 0.2793	No	ns	0.5101	L	9 mg/kg
Bartlett's test							0 vs. 10 mg/kg	-0.5727	-1.270 to 0.1243	No	ns	0.1632	M	10 mg/kg
Bartlett's statistic (corrected)	55.49						0 vs. 15 mg/kg	-0.4724	-1.169 to 0.2246	No	ns	0.3582	N	15 mg/kg
P value	<0.0001						0 vs. 20 mg/kg	-0.9191	-1.616 to -0.2221	Yes	**	0.0038	O	20 mg/kg
P value summary	****						0 vs. 40 mg/kg	-2.18	-2.877 to -1.483	Yes	****	<0.0001	P	40 mg/kg
Are SDs significantly different (P < 0.05)?	Yes
							Test details	Mean 1	Mean 2	Mean Diff.	SE of diff.	n1	n2	q	DF
ANOVA table	SS	DF	MS	F (DFn, DFd)	P value		0 vs. 0.3 mg/kg	0.3393	0.3177	0.02156	0.2366	4	4	0.09112	48
Treatment (between columns)	18.39	15	1.226	F (15, 48) = 10.95	P<0.0001		0 vs. 0.5 mg/kg	0.3393	0.3178	0.02142	0.2366	4	4	0.0905	48
Residual (within columns)	5.376	48	0.112				0 vs. 1 mg/kg	0.3393	0.3588	-0.01955	0.2366	4	4	0.08262	48
Total	23.76	63					0 vs. 2 mg/kg	0.3393	0.3283	0.01092	0.2366	4	4	0.04613	48
							0 vs. 3 mg/kg	0.3393	0.4182	-0.07892	0.2366	4	4	0.3335	48
Data summary							0 vs. 4 mg/kg	0.3393	0.5429	-0.2037	0.2366	4	4	0.8607	48
Number of treatments (columns)	16						0 vs. 5 mg/kg	0.3393	0.9082	-0.569	0.2366	4	4	2.404	48
Number of values (total)	64						0 vs. 6 mg/kg	0.3393	0.5605	-0.2212	0.2366	4	4	0.935	48
							0 vs. 7 mg/kg	0.3393	0.7775	-0.4383	0.2366	4	4	1.852	48
							0 vs. 8 mg/kg	0.3393	1.056	-0.7164	0.2366	4	4	3.027	48
							0 vs. 9 mg/kg	0.3393	0.757	-0.4178	0.2366	4	4	1.765	48
							0 vs. 10 mg/kg	0.3393	0.9119	-0.5727	0.2366	4	4	2.42	48
							0 vs. 15 mg/kg	0.3393	0.8117	-0.4724	0.2366	4	4	1.996	48
							0 vs. 20 mg/kg	0.3393	1.258	-0.9191	0.2366	4	4	3.884	48
							0 vs. 40 mg/kg	0.3393	2.519	-2.18	0.2366	4	4	9.211	48
c)
Dwarf hamster, male 12-16 mo, stress-Penh
Table Analyzed	Methacholine-penh-Aged males						Number of families	1
Data sets analyzed	A-P						Number of comparisons per family	15
							Alpha	0.05
ANOVA summary
F	6.25						Dunnett's multiple comparisons test	Mean Diff.	95.00% CI of diff.	Below threshold?	Summary	Adjusted P Value	A-?
P value	<0.0001						0 vs. 0.3 mg/kg	0.04563	-0.9863 to 1.078	No	ns	>0.9999	B	0.3 mg/kg
P value summary	****						0 vs. 0.5 mg/kg	0.1026	-0.9293 to 1.135	No	ns	>0.9999	C	0.5 mg/kg
Significant diff. among means (P < 0.05)?	Yes						0 vs. 1 mg/kg	0.0851	-0.9468 to 1.117	No	ns	>0.9999	D	1 mg/kg
R squared	0.6614						0 vs. 2 mg/kg	0.1033	-0.9287 to 1.135	No	ns	>0.9999	E	2 mg/kg
							0 vs. 3 mg/kg	0.0268	-1.005 to 1.059	No	ns	>0.9999	F	3 mg/kg
Brown-Forsythe test							0 vs. 4 mg/kg	0.115	-0.9170 to 1.147	No	ns	>0.9999	G	4 mg/kg
F (DFn, DFd)	2.925 (15, 48)						0 vs. 5 mg/kg	-0.1016	-1.134 to 0.9304	No	ns	>0.9999	H	5 mg/kg
P value	0.0024						0 vs. 6 mg/kg	-0.1147	-1.147 to 0.9172	No	ns	>0.9999	I	6 mg/kg
P value summary	**						0 vs. 7 mg/kg	-0.4874	-1.519 to 0.5446	No	ns	0.7835	J	7 mg/kg
Are SDs significantly different (P < 0.05)?	Yes						0 vs. 8 mg/kg	-0.09738	-1.129 to 0.9346	No	ns	>0.9999	K	8 mg/kg
							0 vs. 9 mg/kg	-0.7689	-1.801 to 0.2631	No	ns	0.2532	L	9 mg/kg
Bartlett's test							0 vs. 10 mg/kg	-0.9995	-2.031 to 0.03240	No	ns	0.0625	M	10 mg/kg
Bartlett's statistic (corrected)	66.8						0 vs. 15 mg/kg	-0.6029	-1.635 to 0.4291	No	ns	0.5422	N	15 mg/kg
P value	<0.0001						0 vs. 20 mg/kg	-1.339	-2.371 to -0.3073	Yes	**	0.0046	O	20 mg/kg
P value summary	****						0 vs. 40 mg/kg	-1.989	-3.021 to -0.9575	Yes	****	<0.0001	P	40 mg/kg
Are SDs significantly different (P < 0.05)?	Yes
							Test details	Mean 1	Mean 2	Mean Diff.	SE of diff.	n1	n2	q	DF
ANOVA table	SS	DF	MS	F (DFn, DFd)	P value		0 vs. 0.3 mg/kg	0.4555	0.4098	0.04563	0.3503	4	4	0.1302	48
Treatment (between columns)	23.01	15	1.534	F (15, 48) = 6.250	P<0.0001		0 vs. 0.5 mg/kg	0.4555	0.3528	0.1026	0.3503	4	4	0.2929	48
Residual (within columns)	11.78	48	0.2455				0 vs. 1 mg/kg	0.4555	0.3704	0.0851	0.3503	4	4	0.2429	48
Total	34.8	63					0 vs. 2 mg/kg	0.4555	0.3522	0.1033	0.3503	4	4	0.2948	48
							0 vs. 3 mg/kg	0.4555	0.4287	0.0268	0.3503	4	4	0.0765	48
Data summary							0 vs. 4 mg/kg	0.4555	0.3405	0.115	0.3503	4	4	0.3281	48
Number of treatments (columns)	16						0 vs. 5 mg/kg	0.4555	0.557	-0.1016	0.3503	4	4	0.2899	48
Number of values (total)	64						0 vs. 6 mg/kg	0.4555	0.5702	-0.1147	0.3503	4	4	0.3274	48
							0 vs. 7 mg/kg	0.4555	0.9428	-0.4874	0.3503	4	4	1.391	48
							0 vs. 8 mg/kg	0.4555	0.5528	-0.09738	0.3503	4	4	0.2779	48
							0 vs. 9 mg/kg	0.4555	1.224	-0.7689	0.3503	4	4	2.195	48
							0 vs. 10 mg/kg	0.4555	1.455	-0.9995	0.3503	4	4	2.853	48
							0 vs. 15 mg/kg	0.4555	1.058	-0.6029	0.3503	4	4	1.721	48
							0 vs. 20 mg/kg	0.4555	1.795	-1.339	0.3503	4	4	3.823	48
							0 vs. 40 mg/kg	0.4555	2.445	-1.989	0.3503	4	4	5.679	48
d)
Dwarf hamster, female 2-6 mo, stress Penh
Table Analyzed	Methacholine-penh-young females						Number of families	1
Data sets analyzed	A-Q						Number of comparisons per family	16
							Alpha	0.05
ANOVA summary
F	15.41						Dunnett's multiple comparisons test	Mean Diff.	95.00% CI of diff.	Below threshold?	Summary	Adjusted P Value	A-?
P value	<0.0001						0 vs. 0.3 mg/kg	0.05044	-0.7047 to 0.8056	No	ns	>0.9999	B	0.3 mg/kg
P value summary	****						0 vs. 0.5 mg/kg	0.05028	-0.7049 to 0.8054	No	ns	>0.9999	C	0.5 mg/kg
Significant diff. among means (P < 0.05)?	Yes						0 vs. 1 mg/kg	0.0152	-0.7399 to 0.7703	No	ns	>0.9999	D	1 mg/kg
R squared	0.8286						0 vs. 2 mg/kg	0.03813	-0.7170 to 0.7933	No	ns	>0.9999	E	2 mg/kg
							0 vs. 3 mg/kg	0.03638	-0.7188 to 0.7915	No	ns	>0.9999	F	3 mg/kg
Brown-Forsythe test							0 vs. 4 mg/kg	0.04133	-0.7138 to 0.7965	No	ns	>0.9999	G	4 mg/kg
F (DFn, DFd)	10.05 (16, 51)						0 vs. 5 mg/kg	0.012	-0.7431 to 0.7671	No	ns	>0.9999	H	5 mg/kg
P value	<0.0001						0 vs. 6 mg/kg	0.003875	-0.7513 to 0.7590	No	ns	>0.9999	I	6 mg/kg
P value summary	****						0 vs. 7 mg/kg	-0.1383	-0.8935 to 0.6168	No	ns	>0.9999	J	7 mg/kg
Are SDs significantly different (P < 0.05)?	Yes						0 vs. 8 mg/kg	0.015	-0.7401 to 0.7701	No	ns	>0.9999	K	8 mg/kg
							0 vs. 9 mg/kg	-0.0874	-0.8425 to 0.6677	No	ns	>0.9999	L	9 mg/kg
Bartlett's test							0 vs. 10 mg/kg	-0.3158	-1.071 to 0.4393	No	ns	0.8898	M	10 mg/kg
Bartlett's statistic (corrected)	79.69						0 vs. 15 mg/kg	-0.2494	-1.005 to 0.5057	No	ns	0.9783	N	15 mg/kg
P value	<0.0001						0 vs. 20 mg/kg	-1.096	-1.852 to -0.3413	Yes	**	0.0011	O	20 mg/kg
P value summary	****						0 vs. 40 mg/kg	-1.927	-2.682 to -1.172	Yes	****	<0.0001	P	40 mg/kg
Are SDs significantly different (P < 0.05)?	Yes						0 vs. 80 mg/kg	-2.208	-2.963 to -1.453	Yes	****	<0.0001	Q	80 mg/kg
ANOVA table	SS	DF	MS	F (DFn, DFd)			Test details	Mean 1	Mean 2	Mean Diff.	SE of diff.	n1	n2	q	DF
Treatment (between columns)	32.15	16	2.009	F (16, 51) = 15.41			0 vs. 0.3 mg/kg	0.357	0.3066	0.05044	0.2553	4	4	0.1975	51
Residual (within columns)	6.65	51	0.1304				0 vs. 0.5 mg/kg	0.357	0.3067	0.05028	0.2553	4	4	0.1969	51
Total	38.8	67					0 vs. 1 mg/kg	0.357	0.3418	0.0152	0.2553	4	4	0.05954	51
							0 vs. 2 mg/kg	0.357	0.3189	0.03813	0.2553	4	4	0.1493	51
Data summary							0 vs. 3 mg/kg	0.357	0.3206	0.03638	0.2553	4	4	0.1425	51
Number of treatments (columns)	17						0 vs. 4 mg/kg	0.357	0.3157	0.04133	0.2553	4	4	0.1619	51
Number of values (total)	68						0 vs. 5 mg/kg	0.357	0.345	0.012	0.2553	4	4	0.047	51
							0 vs. 6 mg/kg	0.357	0.3531	0.003875	0.2553	4	4	0.01518	51
							0 vs. 7 mg/kg	0.357	0.4953	-0.1383	0.2553	4	4	0.5418	51
							0 vs. 8 mg/kg	0.357	0.342	0.015	0.2553	4	4	0.05875	51
							0 vs. 9 mg/kg	0.357	0.4444	-0.0874	0.2553	4	4	0.3423	51
							0 vs. 10 mg/kg	0.357	0.6728	-0.3158	0.2553	4	4	1.237	51
							0 vs. 15 mg/kg	0.357	0.6064	-0.2494	0.2553	4	4	0.9768	51
							0 vs. 20 mg/kg	0.357	1.453	-1.096	0.2553	4	4	4.294	51
							0 vs. 40 mg/kg	0.357	2.284	-1.927	0.2553	4	4	7.546	51
							0 vs. 80 mg/kg	0.357	2.565	-2.208	0.2553	4	4	8.647	51
e)
Dwarf hamster, female 7-11 mo, stress-Penh
Table Analyzed	Methacholine-penh-Adult females						Number of families	1
Data sets analyzed	A-Q						Number of comparisons per family	16
							Alpha	0.05
ANOVA summary
F	11.56						Dunnett's multiple comparisons test	Mean Diff.	95.00% CI of diff.	Below threshold?	Summary	Adjusted P Value	A-?
P value	<0.0001						0 vs. 0.3 mg/kg	0.01369	-0.7177 to 0.7451	No	ns	>0.9999	B	0.3 mg/kg
P value summary	****						0 vs. 0.5 mg/kg	-0.008854	-0.7403 to 0.7226	No	ns	>0.9999	C	0.5 mg/kg
Significant diff. among means (P < 0.05)?	Yes						0 vs. 1 mg/kg	0.008885	-0.7225 to 0.7403	No	ns	>0.9999	D	1 mg/kg
R squared	0.7838						0 vs. 2 mg/kg	0.01165	-0.7198 to 0.7431	No	ns	>0.9999	E	2 mg/kg
							0 vs. 3 mg/kg	-0.04724	-0.7786 to 0.6842	No	ns	>0.9999	F	3 mg/kg
Brown-Forsythe test							0 vs. 4 mg/kg	-0.06288	-0.7943 to 0.6685	No	ns	>0.9999	G	4 mg/kg
F (DFn, DFd)	3.017 (16, 51)						0 vs. 5 mg/kg	-0.1534	-0.8848 to 0.5780	No	ns	0.9998	H	5 mg/kg
P value	0.0014						0 vs. 6 mg/kg	0.008479	-0.7229 to 0.7399	No	ns	>0.9999	I	6 mg/kg
P value summary	**						0 vs. 7 mg/kg	-0.07399	-0.8054 to 0.6574	No	ns	>0.9999	J	7 mg/kg
Are SDs significantly different (P < 0.05)?	Yes						0 vs. 8 mg/kg	-0.1367	-0.8681 to 0.5947	No	ns	>0.9999	K	8 mg/kg
							0 vs. 9 mg/kg	-0.1145	-0.8459 to 0.6169	No	ns	>0.9999	L	9 mg/kg
Bartlett's test							0 vs. 10 mg/kg	-0.3284	-1.060 to 0.4031	No	ns	0.8388	M	10 mg/kg
Bartlett's statistic (corrected)	85.11						0 vs. 15 mg/kg	-0.3384	-1.070 to 0.3931	No	ns	0.8134	N	15 mg/kg
P value	<0.0001						0 vs. 20 mg/kg	-0.6182	-1.350 to 0.1132	No	ns	0.1429	O	20 mg/kg
P value summary	****						0 vs. 40 mg/kg	-1.317	-2.049 to -0.5858	Yes	****	<0.0001	P	40 mg/kg
Are SDs significantly different (P < 0.05)?	Yes						0 vs. 80 mg/kg	-2.225	-2.957 to -1.494	Yes	****	<0.0001	Q	80 mg/kg
ANOVA table	SS	DF	MS	F (DFn, DFd)	P value		Test details	Mean 1	Mean 2	Mean Diff.	SE of diff.	n1	n2	q	DF
Treatment (between columns)	22.62	16	1.414	F (16, 51) = 11.56	P<0.0001		0 vs. 0.3 mg/kg	0.2853	0.2716	0.01369	0.2473	4	4	0.05534	51
Residual (within columns)	6.239	51	0.1223				0 vs. 0.5 mg/kg	0.2853	0.2942	-0.008854	0.2473	4	4	0.0358	51
Total	28.86	67					0 vs. 1 mg/kg	0.2853	0.2764	0.008885	0.2473	4	4	0.03593	51
							0 vs. 2 mg/kg	0.2853	0.2737	0.01165	0.2473	4	4	0.04709	51
Data summary							0 vs. 3 mg/kg	0.2853	0.3325	-0.04724	0.2473	4	4	0.191	51
Number of treatments (columns)	17						0 vs. 4 mg/kg	0.2853	0.3482	-0.06288	0.2473	4	4	0.2542	51
Number of values (total)	68						0 vs. 5 mg/kg	0.2853	0.4388	-0.1534	0.2473	4	4	0.6204	51
							0 vs. 6 mg/kg	0.2853	0.2768	0.008479	0.2473	4	4	0.03428	51
							0 vs. 7 mg/kg	0.2853	0.3593	-0.07399	0.2473	4	4	0.2992	51
							0 vs. 8 mg/kg	0.2853	0.422	-0.1367	0.2473	4	4	0.5527	51
							0 vs. 9 mg/kg	0.2853	0.3998	-0.1145	0.2473	4	4	0.4631	51
							0 vs. 10 mg/kg	0.2853	0.6137	-0.3284	0.2473	4	4	1.328	51
							0 vs. 15 mg/kg	0.2853	0.6237	-0.3384	0.2473	4	4	1.368	51
							0 vs. 20 mg/kg	0.2853	0.9036	-0.6182	0.2473	4	4	2.5	51
							0 vs. 40 mg/kg	0.2853	1.603	-1.317	0.2473	4	4	5.326	51
							0 vs. 80 mg/kg	0.2853	2.511	-2.225	0.2473	4	4	8.998	51
f)
Dwarf hamster female 12-16 mo, stress-Penh
Table Analyzed	Methacholine-penh-Aged females						Number of families	1
Data sets analyzed	A-P						Number of comparisons per family	15
							Alpha	0.05
ANOVA summary
F	3.411						Dunnett's multiple comparisons test	Mean Diff.	95.00% CI of diff.	Below threshold?	Summary	Adjusted P Value	A-?
P value	0.0006						0 vs. 0.3 mg/kg	-0.03167	-0.9914 to 0.9281	No	ns	>0.9999	B	0.3 mg/kg
P value summary	***						0 vs. 0.5 mg/kg	-0.1078	-1.068 to 0.8519	No	ns	>0.9999	C	0.5 mg/kg
Significant diff. among means (P < 0.05)?	Yes						0 vs. 1 mg/kg	-0.02518	-0.9849 to 0.9346	No	ns	>0.9999	D	1 mg/kg
R squared	0.516						0 vs. 2 mg/kg	-0.02083	-0.9806 to 0.9389	No	ns	>0.9999	E	2 mg/kg
							0 vs. 3 mg/kg	-0.0945	-1.054 to 0.8652	No	ns	>0.9999	F	3 mg/kg
Brown-Forsythe test							0 vs. 4 mg/kg	-0.06948	-1.029 to 0.8903	No	ns	>0.9999	G	4 mg/kg
F (DFn, DFd)	1.804 (15, 48)						0 vs. 5 mg/kg	-0.03533	-0.9951 to 0.9244	No	ns	>0.9999	H	5 mg/kg
P value	0.062						0 vs. 6 mg/kg	-0.05133	-1.011 to 0.9084	No	ns	>0.9999	I	6 mg/kg
P value summary	ns						0 vs. 7 mg/kg	-0.04724	-1.007 to 0.9125	No	ns	>0.9999	J	7 mg/kg
Are SDs significantly different (P < 0.05)?	No						0 vs. 8 mg/kg	-0.05333	-1.013 to 0.9064	No	ns	>0.9999	K	8 mg/kg
							0 vs. 9 mg/kg	-0.1817	-1.141 to 0.7781	No	ns	0.9999	L	9 mg/kg
Bartlett's test							0 vs. 10 mg/kg	-0.3352	-1.295 to 0.6245	No	ns	0.9615	M	10 mg/kg
Bartlett's statistic (corrected)	119.3						0 vs. 15 mg/kg	-0.4532	-1.413 to 0.5065	No	ns	0.7837	N	15 mg/kg
P value	<0.0001						0 vs. 20 mg/kg	-0.8632	-1.823 to 0.09656	No	ns	0.1	O	20 mg/kg
P value summary	****						0 vs. 40 mg/kg	-1.603	-2.563 to -0.6435	Yes	***	0.0001	P	40 mg/kg
Are SDs significantly different (P < 0.05)?	Yes
							Test details	Mean 1	Mean 2	Mean Diff.	SE of diff.	n1	n2	q	DF
ANOVA table	SS	DF	MS	F (DFn, DFd)	P value		0 vs. 0.3 mg/kg	0.2415	0.2732	-0.03167	0.3258	4	4	0.09718	48
Treatment (between columns)	10.86	15	0.7243	F (15, 48) = 3.411	P=0.0006		0 vs. 0.5 mg/kg	0.2415	0.3493	-0.1078	0.3258	4	4	0.3309	48
Residual (within columns)	10.19	48	0.2123				0 vs. 1 mg/kg	0.2415	0.2667	-0.02518	0.3258	4	4	0.07727	48
Total	21.06	63					0 vs. 2 mg/kg	0.2415	0.2623	-0.02083	0.3258	4	4	0.06394	48
							0 vs. 3 mg/kg	0.2415	0.336	-0.0945	0.3258	4	4	0.29	48
Data summary							0 vs. 4 mg/kg	0.2415	0.311	-0.06948	0.3258	4	4	0.2132	48
Number of treatments (columns)	16						0 vs. 5 mg/kg	0.2415	0.2768	-0.03533	0.3258	4	4	0.1084	48
Number of values (total)	64						0 vs. 6 mg/kg	0.2415	0.2928	-0.05133	0.3258	4	4	0.1575	48
							0 vs. 7 mg/kg	0.2415	0.2887	-0.04724	0.3258	4	4	0.145	48
							0 vs. 8 mg/kg	0.2415	0.2948	-0.05333	0.3258	4	4	0.1637	48
							0 vs. 9 mg/kg	0.2415	0.4232	-0.1817	0.3258	4	4	0.5575	48
							0 vs. 10 mg/kg	0.2415	0.5767	-0.3352	0.3258	4	4	1.029	48
							0 vs. 15 mg/kg	0.2415	0.6947	-0.4532	0.3258	4	4	1.391	48
							0 vs. 20 mg/kg	0.2415	1.105	-0.8632	0.3258	4	4	2.649	48
							0 vs. 40 mg/kg	0.2415	1.845	-1.603	0.3258	4	4	4.92	48

## Sheet: S3 Fig
b)
Non stress-Penh
Table Analyzed	Saline						Within each row, compare columns (simple effects within rows)
Two-way ANOVA	Ordinary						Number of families	4
Alpha	0.05						Number of comparisons per family	2
							Alpha	0.05
Source of Variation	% of total variation	P value	P value summary	Significant?
Interaction	3.305	0.9719	ns	No			Dunnett's multiple comparisons test	Mean Diff.	95.00% CI of diff.	Below threshold?	Summary	Adjusted P Value
Row Factor	1.369	0.9143	ns	No
Column Factor	0.07289	0.9863	ns	No			Day -1
							Reference group vs. Mock	-0.0163	-0.1646 to 0.1320	No	ns	0.9543
ANOVA table	SS	DF	MS	F (DFn, DFd)	P value		Reference group vs. Ketamine	-0.01333	-0.1616 to 0.1349	No	ns	0.9691
Interaction	0.01036	6	0.001727	F (6, 36) = 0.2082	P=0.9719
Row Factor	0.004292	3	0.001431	F (3, 36) = 0.1725	P=0.9143		Day 2
Column Factor	0.0002285	2	0.0001143	F (2, 36) = 0.01377	P=0.9863		Reference group vs. Mock	-0.007762	-0.1560 to 0.1405	No	ns	0.9894
Residual	0.2986	36	0.008296				Reference group vs. Ketamine	0.01254	-0.1357 to 0.1608	No	ns	0.9726
Data summary							Day 3
Number of columns (Column Factor)	3						Reference group vs. Mock	0.05067	-0.09760 to 0.1989	No	ns	0.6503
Number of rows (Row Factor)	4						Reference group vs. Ketamine	0.0001667	-0.1481 to 0.1484	No	ns	>0.9999
Number of values	48
							Day 4
							Reference group vs. Mock	-0.01217	-0.1604 to 0.1361	No	ns	0.9742
							Reference group vs. Ketamine	0.0215	-0.1268 to 0.1698	No	ns	0.9222
							Test details	Mean 1	Mean 2	Mean Diff.	SE of diff.	N1	N2	q	DF
							Day -1
							Reference group vs. Mock	0.2957	0.312	-0.0163	0.0644	4	4	0.2531	36
							Reference group vs. Ketamine	0.2957	0.309	-0.01333	0.0644	4	4	0.207	36
							Day 2
							Reference group vs. Mock	0.3321	0.3398	-0.007762	0.0644	4	4	0.1205	36
							Reference group vs. Ketamine	0.3321	0.3195	0.01254	0.0644	4	4	0.1947	36
							Day 3
							Reference group vs. Mock	0.3315	0.2808	0.05067	0.0644	4	4	0.7867	36
							Reference group vs. Ketamine	0.3315	0.3313	0.0001667	0.0644	4	4	0.002588	36
							Day 4
							Reference group vs. Mock	0.3272	0.3393	-0.01217	0.0644	4	4	0.1889	36
							Reference group vs. Ketamine	0.3272	0.3057	0.0215	0.0644	4	4	0.3338	36
c)
Stress-Penh
Table Analyzed	4 mg/ml methacholine						Within each row, compare columns (simple effects within rows)
Two-way ANOVA	Ordinary						Number of families	4
Alpha	0.05						Number of comparisons per family	2
							Alpha	0.05
Source of Variation	% of total variation	P value	P value summary	Significant?
Interaction	12.2	0.1414	ns	No			Dunnett's multiple comparisons test	Mean Diff.	95.00% CI of diff.	Below threshold?	Summary	Adjusted P Value
Row Factor	19.29	0.0033	**	Yes
Column Factor	26.29	0.0002	***	Yes			Day -1
							Reference group vs. Mock	-0.05179	-0.4330 to 0.3295	No	ns	0.9313
ANOVA table	SS	DF	MS	F (DFn, DFd)	P value		Reference group vs. Ketamine	-0.07786	-0.4591 to 0.3034	No	ns	0.853
Interaction	0.5704	6	0.09507	F (6, 36) = 1.733	P=0.1414
Row Factor	0.9018	3	0.3006	F (3, 36) = 5.481	P=0.0033		Day 1
Column Factor	1.229	2	0.6147	F (2, 36) = 11.21	P=0.0002		Reference group vs. Mock	-0.682	-1.063 to -0.3007	Yes	***	0.0004
Residual	1.975	36	0.05485				Reference group vs. Ketamine	-0.491	-0.8722 to -0.1098	Yes	*	0.0102
Data summary							Day 2
Number of columns (Column Factor)	3						Reference group vs. Mock	-0.5413	-0.9225 to -0.1600	Yes	**	0.0046
Number of rows (Row Factor)	4						Reference group vs. Ketamine	-0.1786	-0.5599 to 0.2026	No	ns	0.4594
Number of values	48
							Day 3
							Reference group vs. Mock	-0.2926	-0.6738 to 0.08867	No	ns	0.1507
							Reference group vs. Ketamine	-0.06589	-0.4471 to 0.3153	No	ns	0.8917
							Test details	Mean 1	Mean 2	Mean Diff.	SE of diff.	N1	N2	q	DF
							Day -1
							Reference group vs. Mock	0.3204	0.3721	-0.05179	0.1656	4	4	0.3127	36
							Reference group vs. Ketamine	0.3204	0.3982	-0.07786	0.1656	4	4	0.4701	36
							Day 1
							Reference group vs. Mock	0.345	1.027	-0.682	0.1656	4	4	4.118	36
							Reference group vs. Ketamine	0.345	0.836	-0.491	0.1656	4	4	2.965	36
							Day 2
							Reference group vs. Mock	0.3509	0.8922	-0.5413	0.1656	4	4	3.269	36
							Reference group vs. Ketamine	0.3509	0.5295	-0.1786	0.1656	4	4	1.079	36
							Day 3
							Reference group vs. Mock	0.365	0.6576	-0.2926	0.1656	4	4	1.767	36
							Reference group vs. Ketamine	0.365	0.4309	-0.06589	0.1656	4	4	0.3979	36

## Sheet: S1 Table
Descriptive statistics-Male dwarf hamster (2-6 mo) WBP parameters														Descriptive statistics-Female dwarf hamster (2-6 mo) WBP parameters														Descriptive statistics-Male dwarf hamster (7-11 mo) WBP parameters														Descriptive statistics-Female dwarf hamster (7-11 mo) WBP parameters
	Ti	Te	PIF	PEF	TV	RT	MV	F	EIP	EEP	Penh	EF50			Ti	Te	PIF	PEF	TV	RT	MV	F	EIP	EEP	Penh	EF50			Ti	Te	PIF	PEF	TV	RT	MV	F	EIP	EEP	Penh	EF50			Ti	Te	PIF	PEF	TV	RT	MV
Number of values	26	26	26	26	26	26	26	26	26	26	26	26		Number of values	37	37	37	37	37	37	37	37	37	37	37	37		Number of values	63	63	63	63	63	63	63	63	63	63	63	63		Number of values	55	55	55	55	55	55	55
Minimum	106.3	212.4	1.876	1.065	0.1349	132.9	19.61	121.2	2.203	25.08	0.3097	0.7602		Minimum	114.1	234.1	1.917	0.9713	0.1329	132.5	18.83	108.3	2.001	25.12	0.3143	0.6829		Minimum	118.4	246.1	1.904	1.035	0.1456	147.8	19.79	102.7	1.947	29.12	0.3141	0.6682		Minimum	104	237.8	2.005	1.095	0.1495	137	21.05
Maximum	201.1	425.4	3.666	2.11	0.2547	260.4	43.26	230	5.814	52.15	0.5002	1.647		Maximum	204.9	506.5	3.382	2.378	0.2225	244	46.86	234.9	4.859	78.6	0.8247	1.738		Maximum	205.3	513	3.752	2.309	0.331	282.7	43.97	191.1	19.86	78.97	0.6335	1.665		Maximum	205.6	454.7	3.755	2.302	0.2728	262.5	45.6
Range	94.8	213	1.789	1.045	0.1198	127.5	23.65	108.8	3.61	27.07	0.1905	0.8868		Range	90.8	272.4	1.465	1.407	0.0896	111.5	28.03	126.6	2.857	53.48	0.5105	1.055		Range	86.9	266.9	1.848	1.274	0.1854	134.9	24.18	88.33	17.91	49.85	0.3194	0.9971		Range	101.6	217	1.75	1.207	0.1233	125.5	24.55
5% Percentile	107.5	220.9	1.943	1.084	0.1355	137.3	20.31	122.2	2.375	25.55	0.31	0.7697		5% Percentile	118.1	237.4	1.931	1.009	0.1464	140.3	19.31	113.4	2.066	28.05	0.3366	0.7141		5% Percentile	129.6	282.5	1.965	1.123	0.1537	165	20.28	109.7	2.069	34.24	0.3355	0.7578		5% Percentile	116.6	247.9	2.066	1.158	0.1544	148.4	21.84
95% Percentile	185.2	410.2	3.572	2.096	0.2476	247.5	41.7	224.2	5.802	51.79	0.4991	1.608		95% Percentile	193.9	496	3.245	2.163	0.216	229.4	39.72	211.3	4.34	76.29	0.6975	1.594		95% Percentile	191.6	487.2	3.198	1.9	0.2759	235	35.78	179.8	4.585	66.94	0.5803	1.29		95% Percentile	175.7	442.6	3.49	2.205	0.2669	251.3	43.52
Mean	137.4	310.3	2.52	1.448	0.1805	184.9	27.86	165.4	3.893	38.51	0.3976	1.04		Mean	143.8	334.8	2.406	1.406	0.1775	182.3	27.21	159.9	2.877	46.22	0.4865	1.002		Mean	156.9	356	2.495	1.395	0.2064	196.7	27.23	141.7	3.334	48.58	0.4586	0.992		Mean	148.6	334.7	2.659	1.545	0.208	189	29.86
Std. Deviation	19.28	51.15	0.4452	0.2795	0.03205	28.42	5.87	28.89	0.9704	7.58	0.05738	0.233		Std. Deviation	20.82	63.41	0.3782	0.2837	0.02036	25.08	5.91	28.25	0.6585	11.73	0.09122	0.2331		Std. Deviation	19.09	56.88	0.3657	0.2297	0.0358	23.75	4.885	20.12	2.221	9.968	0.07523	0.1783		Std. Deviation	18.89	54.81	0.4102	0.3038	0.03155	28.36	5.905
Std. Error of Mean	3.781	10.03	0.08731	0.05482	0.006286	5.573	1.151	5.665	0.1903	1.487	0.01125	0.0457		Std. Error of Mean	3.423	10.42	0.06217	0.04664	0.003346	4.124	0.9716	4.644	0.1083	1.928	0.015	0.03832		Std. Error of Mean	2.405	7.166	0.04608	0.02894	0.00451	2.993	0.6155	2.535	0.2798	1.256	0.009478	0.02246		Std. Error of Mean	2.547	7.39	0.05532	0.04096	0.004254	3.824	0.7962
[truncated: 44 more columns]
